# Supplementary material for: Spatial spillover effect of China’s tax and fee reduction policies on independent research and development evidence from dynamic Spatial Dubin analysis
Source: PLoS One. 2023 Aug 3;18(8):e0288535. doi: 10.1371/journal.pone.0288535 (PMC10399745; doi:10.1371/journal.pone.0288535)
Supplement: S1 Dataset — (XLS) [file pone.0288535.s001.xls]

## Sheet: Sheet1
A	zizhu1	iexp	iinc	dshuinc	idef	iretern	cpi	gdp	czhcd	fyb	rkzenglv	pgdp	unemplv	foreign	ideff	danweiexp	jmxiaofei	jigoujingfei	prdws	emper	zhuying	lirun	chukou	RDrenliang	RDjingfeiexp	xinchanpinkaifa	xinchanpinxiaosh	zhuanlishenq	yongyoufaming	jishuyinjin	xiaohuaxishou	guomeigoumai	jishugaizao	yanfajigou	jigourenyuan	duiwaijishu	duineigoumai	cxdongli	nengli	lnjigoujingfei	lnprdws	lnemper	lnzhuying	lnlirun	lnchukou	lnRDrenliang	lnRDjingfeiexp	lnxinchanpinkaifa	lnxinchanpinxiaosh
Beijing	43.6945	2806827	2294497	6.36069	512330	1067166	102.4	2011.3	0.7689	32.87	0.7	19128	0.7	157.8	-554836	30506080	5178	35580	511	155646	596.62	37.21	55.26	4558	26069	24992	436957	63	39	7124	17	50	17786	83	5186	0.214624	0.00114012	41.8893	732.387	10.4796	6.23832	11.9553	6.39296	3.6431	4.02998	8.42486	10.1685	10.1264	12.9876
Beijing	55.899	3551932	2813661	6.44927	738271	1317724	103.014	2174.46	0.7729	33.73	0.9	21407	0.6	183.7	-579453	34359510	5784	129836	624	147740	750.8	42.7	60.32	4726	41969	118708	1432485	53	26	6561	919	655	23484	99	5413	0.135195	0.0100072	158.109	1907.94	11.774	6.43775	11.9032	6.62247	3.77735	4.11611	8.46105	10.6447	11.6844	14.1749
Beijing	105.075	4429969	3449968	6.53782	980001	1141242	106.62	2478.76	0.7754	30.36	2.4	24127	0.8	242.4	-161241	49621890	8820	93430	575	156145	1018.88	82.57	160.17	4374	107059	96740	3830492	7	18	2904	4538	86	7625	49	4556	0.0264089	0.000749887	94.9474	3759.51	11.445	6.35611	11.9585	6.92744	4.42568	5.08246	8.38366	11.5811	11.4798	15.1585
Beijing	105.226	5591063	4541676	6.65722	1049387	1598148	109.925	3710.52	0.7806	26.99	0.8	26980	1.2	515.4	-548761	51541310	9057	89901	605	160229	1225.2	76.16	201.6	6173	128923	141453	4246756	369	94	73490	230	1525	25422	61	3167	0.36307	0.00988046	115.453	3466.17	11.4065	6.40688	11.9844	7.11168	4.34588	5.31123	8.7281	11.767	11.8597	15.2617
Beijing	185.38	6283496	5339900	6.72753	943596	1505396	107.946	4330.4	0.7856	28.56	0.9	30730	1.4	525.1	-561800	52505290	10882	65529	679	165922	1121.91	79.62	217.95	4973	207980	157661	4410981	779	18	61882	344	2728	38558	48	2706	0.22931	0.0110652	140.529	3931.67	11.0903	6.52209	12.0193	7.02368	4.38975	5.38884	8.51198	12.2452	11.9682	15.2996
Beijing	198.079	7348043	5925388	6.77272	1422655	1846846	108.162	5023.77	0.7905	27.82	-0.1	34777	1.4	684.627	-424191	68500170	12014	185392	625	166694	1256.51	84.87	251.42	6209	248888	89721	2233738	896	183	12239	84	757	51106	34	3071	0.0468699	0.00252338	71.4049	1777.73	12.1302	6.43935	12.0239	7.13689	4.45283	5.53109	8.73392	12.4248	11.4045	14.6192
Beijing	162.468	8982756	7444874	6.87186	1537882	2024426	109.244	6060.28	0.7953	26.71	0.7	40916	1.3	945.8	-486544	94575725	13425	67188	1125	183860	1571.6	82.1	453.2	7509	255335	204170	4795049	679	477	263610	165	1871	34193	42	3068	0.507973	0.00646224	129.912	3051.06	11.1153	7.02643	12.1219	7.36049	4.42004	6.11854	8.92399	12.4503	12.2267	15.3831
Beijing	95.5586	10583114	9192098	6.96341	1391016	1977709	110.883	6886.31	0.836151	26.74	1.09	45993	2.11	1255.1	-586693	125506425	14662	34981.2	1101	208827	2168.47	96.8071	832.577	8591.46	207216	222839	3.77731e+06	777	500	31155.3	196	3274.2	18144	32	1983	0.130701	0.0145288	102.763	1741.93	10.4626	7.00488	12.2493	7.68224	4.583	6.72573	9.05864	12.2415	12.3142	15.1445
Beijing	122.183	12968389	11171514	7.04811	1796875	2293741	111.881	8117.78	0.843223	26.91	1.29	51722	2	1580.4	-496866	158036628	16487	93384.1	1107	224309	2831.92	121.733	1151.99	6466.68	346013	324715	4.22302e+06	944	490	23559.9	2652.7	1000	11016	64	3164	0.063749	0.00280089	114.663	1491.22	11.4445	7.01031	12.3208	7.94906	4.81001	7.05011	8.77457	12.7542	12.6907	15.2561
Beijing	86.223	16495023	14926380	7.17395	1568643	2489424	114.566	9846.81	0.844869	24.72	3.4	60096	1.84	1930	-920781	192999761	18553	147693	1163	246244	3362.08	184.91	1420.54	8420.71	289889	287158	1.52379e+07	1418	2383	26402.2	3943	2346.3	36454.4	76	5364	0.0834744	0.00718967	85.4108	4532.27	11.9029	7.05962	12.4141	8.12061	5.22526	7.2595	9.03857	12.5773	12.5678	16.5393
Beijing	94.1026	19592857	18373238	7.26419	1219619	2755226	120.409	11115	0.849238	24.99	3.42	64491	1.82	2716.9	-1535607	271692899	20113	203512	1134	247254	3182.11	140.82	1328.35	8039.53	299445	332138	1.36434e+07	2856	2872	22184.1	1926.8	1141.8	16274.3	98	7345	0.0689742	0.00361651	104.377	4287.54	12.2235	7.03439	12.4182	8.06561	4.95456	7.19245	8.99225	12.6097	12.7133	16.4288
Beijing	150.61	23193658	20268089	7.30681	2925569	3677202	118.602	12153	0.85	25.01	3.5	66940	1.4	2147.3	-751633	214733053	22023	244588	1150	238984	3019.18	156.5		13458.4	454719	605252	1.48354e+07	2958	2725	25801.5	922.1	6415.7	7725.5	198	12247	0.0536949	0.0138735	200.469	4913.73	12.4073	7.04839	12.3842	8.01307	5.05943		9.50743	13.0274	13.3134	16.5125
Beijing	110.501	27173200	23539300	7.37179	3633900	4855300	121.449	73856	0.859327	20.95	3.07	73856	1.4	3017.2	-1221400	301721548	24982	388112	1103	249889	3333.8	182.2		8440.29	368388	503264	1.36078e+07	2804	2136	58451.5	260.3	4375.2	8929.9	83	11629	0.13694	0.0115955	150.958	4081.76	12.8691	7.0067	12.4288	8.11217	5.21058		9.04089	12.8169	13.1289	16.4262
Beijing	223.065	32452300	30062800	7.47803	2389500	5059900	128.25	16251.9	0.861813	21.31	4.02	81658	1.4	3895.6	-2670400	389555977	27760	526616	737	259535	3326.35	228.908		18049.2	741991	1.00025e+06	1.48958e+07	6225	4112	58739.3	1503.8	9079.8	41749.7	210	17736	0.0733572	0.0115852	300.706	4478.11	13.1742	6.60394	12.4667	8.10993	5.43768		9.80091	13.5171	13.8158	16.5166
Beijing	258.335	36853076	33149340	7.52047	3703736	5684100	136.683	17879.4	0.862252	31.91	4.74	87475	1.3	4081.1	-1980364	408107320	30350	700673	760	282589	3569.9	235.6		20408	922229	1249324	13152739	9972	7861	85485	1016	9511	36693	230	20921	0.0848306	0.00991843	349.961	3684.34	13.4598	6.63463	12.5518	8.18057	5.46637		9.92373	13.7345	14.0381	16.3921
Beijing	278.463	41736563	36611097	7.56361	5125466	5265500	145.704	19800.8	0.862884	22.7	4.41	94648	1.2	4290	-140034	428995812	33337	630475	782	287281	3826.11	292.373		23706.9	1.06543e+06	1.50059e+06	1.58446e+07	8308	8714	78880.3	975.3	5474.9	16090.8	191	19754	0.0689326	0.00506222	392.198	4141.18	13.3542	6.66313	12.5682	8.24987	5.68145		10.0736	13.8789	14.2214	16.5783
Beijing	266.791	45246690	40271603	7.605	4975087	5339000	152.552	21330.8	0.863383	23.02	4.83	99995	1.31	4156.5	-363913	415518593	36057	720191	805	282024	4151.55	277.332		23741.2	1.1076e+06	1.56437e+06	1.86511e+07	8906	10399	56577.6	692.7	5572.1	13837.7	250	22788	0.0485989	0.00496872	376.815	4492.57	13.4873	6.69208	12.5498	8.33148	5.62882		10.075	13.9177	14.263	16.7414
Beijing	300.781	57377000	47238600	7.6743	10138400	4594600	162.745	23014.6	0.865	26.23	3.01	106497	1.4	3194.41	5543800	319440570	39200	879890	805	270226	3997.09	268.263		22343.9	1.20225e+06	1.49801e+06	1.59781e+07	7837	13044	44285.9	675.4	4778.1	32478.2	255	21392	0.0355272	0.00386976	374.776	3997.43	13.6876	6.69208	12.507	8.29357	5.59569		10.0144	13.9997	14.2197	16.5867
Tianjin	45.8864	1379265	1013963	6.00602	365302	647328	99.5	1336.38	0.576	41.05	3.4	14243	1.4	110.8	-282026	10613840	5209	4529	376	122919	346.53	27.49	145.51	2320	15901	13067	292960	48	15	6433	1512	273	13614	69	1641	0.288036	0.00924953	37.7081	845.41	8.41848	5.93225	11.7193	5.85085	3.34955	4.98709	7.74975	9.6742	9.47792	12.5878
Tianjin	25.3707	1574122	1128073	6.05234	446049	709065	98.4055	1450.06	0.5513	38.87	2.95	15405	2.9	134.1	-263016	12600940	5551	5501	382	127850	476.1	48.84	219.11	2338	12079	16714	408835	70	13	3738	877	302	4828	59	1664	0.236328	0.0178624	35.1061	858.717	8.61287	5.94803	11.7586	6.16773	3.90882	5.39413	7.75748	9.39931	9.72406	12.9211
Tianjin	92.0514	1870521	1336069	6.12583	534452	846859	98.0119	1639.36	0.7199	37.375	1.27	17353	3.2	171.6	-312407	17154000	6083	51922	490	138686	656.47	78.17	259.44	1895	60429	65426	2561451	73	6	6088	816	2231	51416	38	1865	0.0915255	0.0199472	99.6634	3901.86	10.8575	6.19644	11.84	6.4884	4.3716	5.56237	7.5475	11.0092	11.0887	14.7561
Tianjin	93.2332	2346673	1636350	6.21388	710323	993739	99.188	1919.09	0.7241	35.88	1.64	19141	3.6	181.7	-283416	18172090	6763	53300	474	145743	775.7	82.48	307.71	2502	72321	34835	3554627	63	8	17510	907	393	8535	49	2471	0.194922	0.00486049	44.9078	4582.48	10.8837	6.16331	11.8896	6.65505	4.42461	5.7324	7.82525	11.1889	10.4584	15.0838
Tianjin	84.7568	2652103	1718323	6.23511	933780	1160865	98.7913	2150.76	0.7287	33.87	1.45	21387	3.9	227.5	-227085	22811400	7120	78705	480	150380	953.28	51.01	433.52	2472	80797	26464	4583384	54	10	19470	81	10787	22355	51	2663	0.194182	0.104574	27.761	4808.01	11.2735	6.17587	11.9209	6.86096	3.95144	6.07424	7.81319	11.2997	10.1836	15.3379
Tianjin	71.6843	3120771	2045295	6.31076	1075476	1299459	99.7792	2578.03	0.7345	33.15	1.1	25544	3.8	293.586	-223983	29342440	7789	77465	497	156797	1056.87	34.49	509.35	1935	75761	26947	4919859	461	347	80665	8	4519	28052	27	2836	0.515675	0.0435302	25.497	4655.12	11.2576	6.2106	11.9627	6.96401	3.56925	6.2351	7.56838	11.2354	10.2017	15.4088
Tianjin	55.1192	3750212	2461800	6.39125	1288412	1531634	102.074	3110.97	0.7421	31.4	1.34	30575	3.8	420.3	-243222	42028606	8621	31128	607	174766	1505.3	150.3	852.9	2504	82971	27156	9157722	295	375	139316	2142	2840	12638	47	1995	0.626739	0.0297043	18.0403	6083.65	10.3459	6.41017	12.0712	7.31741	5.01926	6.74981	7.82604	11.3263	10.2094	16.0301
Tianjin	47.2106	4421207	3318507	6.52094	1102700	1578640	103.605	3697.62	0.750719	28.79	1.43	37796	3.7	532.8	-475940	53276804	9504	51145.6	602	176089	1908.97	156.001	1054.52	3463.8	90123.7	73237.7	8.95953e+06	393	113	248797	158030	1253.5	47342.6	41	2401	0.734086	0.0091186	38.365	4693.38	10.8425	6.40192	12.0788	7.55484	5.05625	6.96179	8.15041	11.4089	11.2015	16.0082
Tianjin	56.621	5431219	4170479	6.62019	1260740	1812232	105.159	4462.74	0.757209	29.25	1.6	42141	3.6	644.6	-551492	64461940	10609	102586	698	188991	2335.95	141.837	1168.81	3124.17	132264	103415	9.76078e+06	541	115	280004	1113.9	909.4	21824	57	4127	0.67918	0.00590183	44.2709	4178.5	11.5385	6.54965	12.1495	7.7566	4.9617	7.0646	8.04724	11.7926	11.5465	16.0939
Tianjin	71.5224	6743262	5404390	6.73275	1338872	2031835	109.576	5252.76	0.763229	28.54	2.05	47970	3.59	714.5	-692963	71449733	12034	157959	708	199036	2146.96	97.86	1412.75	4433.34	153556	196642	8.99129e+06	563	274	384669	1152	1224.5	26134.4	51	5243	0.7147	0.00681451	91.5907	4187.91	11.9701	6.56386	12.2012	7.67227	4.5937	7.254	8.39713	11.9418	12.1891	16.0118
Tianjin	115.581	8677245	6756186	6.8297	1921059	2324473	115.493	6719.01	0.772109	29.92	2.19	58656	3.6	804	-403414	80400836	14150	152610	776	192562	1965.15	70.39	1094.83	5675.55	227134	272934	8394125	1217	921	255851	888.8	2007.6	27962.6	61	6114	0.529728	0.00786997	138.887	4271.49	11.9356	6.65544	12.1682	7.58383	4.26816	6.99927	8.6441	12.3333	12.517	15.943
Tianjin	98.8003	11242778	8219916	6.91487	3022862	2816344	114.338	7521.85	0.78013	26.75	2.6	62574	3.6	638.3	206518	63831234	15200	145451	868	200280	1918.31	106.15		6400.8	189530	202115	7.78792e+06	2464	918	148828	734.8	9775	9573.3	85	5910	0.439855	0.0490952	105.361	4059.78	11.8876	6.76734	12.2075	7.55972	4.67423		8.76433	12.1523	12.2166	15.8681
Tianjin	96.2624	13768400	10688100	7.0289	3080300	3414200	118.34	72994	0.795997	22.42	2.6	72994	3.6	821	-333900	82100050	17852	135963	817	240022	2291.1	115.6		6749.62	220547	286850	8.48194e+06	1889	872	153264	1443	6310.4	90271.3	46	6016	0.410004	0.0203026	125.202	3702.12	11.8201	6.70686	12.3885	7.73722	4.75875		8.81739	12.3039	12.5667	15.9534
Tianjin	119.181	17963300	14551300	7.1629	3412000	4232200	124.139	11307.3	0.804428	25.66	2.5	85213	3.6	1033.8	-820200	103376166	20624	129450	497	238898	2697.39	165.109		10521.3	321478	298335	7.95095e+06	2764	1773	18641.5	1477.5	6142.4	72917.9	82	7711	0.0548088	0.0155742	110.602	2947.65	11.7711	6.2106	12.3838	7.90041	5.11265		9.26126	12.6807	12.606	15.8888
Tianjin	111.166	21432125	17600201	7.24552	3831924	4182400	135.403	12893.9	0.815287	28.52	2.63	93173	3.6	1156.3	-350476	115634270	22984	235884	587	295597	3526.9	247.7		11622	392072	394316	11564670	3441	2663	50288	321	862	29536	124	11992	0.113681	0.00204455	111.802	3278.99	12.3711	6.37673	12.5968	8.16846	5.51625		9.36074	12.8792	12.8849	16.2635
Tianjin	106.355	25492061	20790716	7.31787	4701345	4252000	144.475	14442	0.819973	29.27	2.28	100105	3.6	1285	449345	128501788	26261	245204	585	271138	4243.47	297.862		13241.7	451315	438171	18228710	3678	3456	43752.8	1360.4	307.2	18393.7	94	12409	0.0883773	0.000654022	103.258	4295.71	12.4099	6.37332	12.5104	8.35337	5.69998		9.4912	13.0199	12.9904	16.7185
Tianjin	119.055	28847000	23903500	7.37846	4943500	4260300	154.444	15726.9	0.822676	28.97	2.14	105231	3.5	1339.1	683200	133886075	28492	262419	583	298182	4282.03	281.817		16062.1	509798	437203	1.87918e+07	3670	3540	38478.8	1440.4	462.8	28021.8	90	11892	0.0701813	0.000860511	102.102	4388.52	12.4777	6.3699	12.6055	8.36242	5.6448		9.68428	13.1418	12.9882	16.7489
Tianjin	194.634	32323500	26671100	7.42604	5652400	4268600	164.088	16538.2	0.8264	25.67	0.23	107960	3.5	1142.83	1383800	114282803	32595	349560	591	275810	4233.8	316.029		24660.1	824042	690950	1.7468e+07	3131	5023	44104.5	755.8	139	17923.9	108	14046	0.0508031	0.00016509	163.199	4125.84	12.7644	6.38351	12.5275	8.35109	5.75899		10.113	13.622	13.4458	16.6759
Hebei Province	114.961	3015508	2067587	6.31546	947921	1163206	98.4	4256.01	0.1822	44.9	6.83	6501	2.3	42.4	-215285	4227320	2163	7520	262	105866	115.3	1.65	16.97	1223	13255	7219	207840	20	17	2102	531	599	69700	41	1329	0.136876	0.00722078	62.6106	1802.6	8.92545	5.57215	11.5699	4.75617	0.97456	2.8887	7.10988	9.49221	8.88461	12.2445
Hebei Province	96.4246	3507969	2232757	6.34884	1275212	1510515	96.5304	4569.19	0.186	44.5	6.73	6849	2.5	45.3	-235303	4579950	2312	7959	261	103943	144.88	6.48	17.71	1210	13970	8541	249411	6	6	443	215	435	43261	48	1401	0.0307361	0.00760078	58.9522	1721.5	8.98218	5.56834	11.5516	4.98278	2.01223	2.92906	7.0992	9.54474	9.05275	12.4269
Hebei Province	100.784	4155374	2487621	6.39578	1667753	1818651	96.2408	5088.96	0.1897	43.435	0.96	7592	2.8	54.9	-150898	5238620	2533	10559	254	99205	155.65	8.02	17.25	1768	15687	17761	223976	27	12	8208	1806	2066	33335	35	1805	0.343503	0.0421443	114.109	1438.97	9.26483	5.54126	11.505	5.05401	2.19944	2.90417	7.47817	9.66065	9.78482	12.3193
Hebei Province	120.494	5141754	2835023	6.45256	2306731	2390166	96.722	5516.76	0.2035	42.37	4.98	8251	3.2	57.4	-83435	5737310	2749	12051	283	110973	200.3	12.88	20.01	1555	24135	16741	174919	22	7	2411	595	801	20328	36	1699	0.0908235	0.018015	83.5796	873.285	9.39699	5.64897	11.6171	5.3048	2.63045	3.045	7.34987	10.0915	9.72568	12.0721
Hebei Province	92.0287	5765891	3023068	6.48045	2742823	3025320	95.7548	6018.28	0.3186	40.46	5.28	8960	3.6	66.7	-282497	6665250	3081	15663	288	108355	234.34	17.01	14.02	2577	21566	17536	177016	24	5	8072	784	776	50763	38	1831	0.272353	0.0107288	74.8314	755.381	9.65912	5.66643	11.5932	5.46103	2.89093	2.70938	7.85477	9.97892	9.77207	12.084
Hebei Province	110.02	6467439	3358263	6.52611	3109176	3426646	97.8614	6921.29	0.3352	36.52	5.16	10251	3.9	89.7864	-317470	8978250	3271	15036	275	108510	270.86	25.84	36.14	3125	29800	23156	188423	31	14	3891	735	627	55973	30	2119	0.115491	0.00730999	85.4907	695.647	9.61827	5.6204	11.5946	5.60529	3.28989	3.61469	8.04751	10.3023	10.0501	12.1465
Hebei Province	114.611	7855591	4078273	6.61048	3777318	4231380	102.069	8477.63	0.3583	34.11	5.79	12487	4	135.3	-454062	13525851	3758	18893	288	105337	252.2	20.2	35.3	2744	28905	27328	217350	82	38	1850	1536	965	32533	27	2030	0.0601528	0.0157069	108.358	861.816	9.8466	5.66643	11.5649	5.53418	3.054	3.59182	7.91754	10.2718	10.2157	12.2893
Hebei Province	115.606	9791635	5157017	6.7124	4634618	4804741	103.907	10096.1	0.376879	34.86	6.09	14659	3.93	160.7	-170123	16070353	4270	21291.2	312	111211	300.174	18.0442	41.8177	3468.64	34701.9	29647.4	233586	118	42	1881.9	784.8	1637.2	17614.1	27	3058	0.0514408	0.0312944	98.7672	778.166	9.9661	5.7462	11.6192	5.70769	2.94676	3.75695	8.15181	10.4546	10.2972	12.3613
Hebei Province	111.421	11803590	6205340	6.79277	5598250	6140848	105.673	11467.6	0.387649	33.53	6.23	16682	3.8	185.3	-542598	18530877	4924	24597.8	338	111857	327.25	22.3771	45.5093	3296.23	36462.6	30086.3	290936	160	77	782.8	703.4	1446.9	17691.6	28	3387	0.0210174	0.0267181	91.9366	889.033	10.1105	5.826	11.625	5.79378	3.15176	3.83965	8.10084	10.5041	10.3119	12.5809
Hebei Province	104.82	15066482	7891198	6.89714	7175284	7799024	110.64	13607.3	0.402564	34.44	6.55	19662	3.83	255.2	-623740	25523410	5667	31466.1	346	118090	423.22	42.05	66.83	2815.02	44362.1	40127.9	367339	164	107	658.5	693.7	1500.2	22508.4	32	3620	0.0146266	0.0224344	94.8157	867.962	10.3567	5.84932	11.6792	6.05025	3.76236	4.217	7.94308	10.7002	10.5999	12.814
Hebei Province	86.7442	18816696	9475858	6.97662	9340838	9526704	117.499	16012	0.418944	32.98	6.55	22986	3.96	384.2	-185866	38420533	6498	37678.7	355	128857	539.28	61.85	94.1	3007.93	46779.4	41548	506422	265	145	571.6	1528.7	1880.4	30366	43	4650	0.0120716	0.0243748	77.0435	939.071	10.5369	5.87493	11.7665	6.29209	4.14075	4.55493	8.00934	10.7532	10.6346	13.1351
Hebei Province	124.879	23475894	10671231	7.02821	12804663	12630234	116.677	17235.5	0.437447	33.98	6.5	24581	3.9	296.3	174429	29627252	7193	47997.9	424	144490	622.33	72.46		6336.6	77715.8	75806.6	580603	481	455	1655.2	1733.4	3900.8	24004.7	70	5464	0.020854	0.0383482	121.811	932.951	10.7789	6.05209	11.881	6.43508	4.29674		8.75426	11.2608	11.236	13.2718
Hebei Province	102.86	28202439	13318547	7.12446	14883892	14083100	120.294	28668	0.444954	33.46	6.81	28668	3.9	420.6	800792	42060370	8057	63987.8	438	171439	883.1	89.3		6632.43	90835.7	84196.1	701062	349	285	2121.6	1264.5	1812.1	27408.7	35	5089	0.0228234	0.015325	95.3415	793.864	11.0665	6.0845	12.052	6.78457	4.50314		8.79988	11.4168	11.3409	13.4604
Hebei Province	113.547	35373920	17377664	7.23999	17996256	18334800	127.151	24515.8	0.456014	34.72	6.5	33969	3.8	536	-338544	53600835	9551	69827	370	181494	1041.36	83.551		6633.3	118244	117252	813807	521	485	888.5	1784.7	4006.1	26657.7	65	5727	0.00745811	0.0276471	112.595	781.482	11.1538	5.9162	12.109	6.94925	4.43735		8.80001	11.6805	11.6721	13.6095
Hebei Province	128.08	40188518	20842469	7.31895	19346049	20588500	137.472	26575	0.46803	37.06	6.47	36584	3.7	505.6	-1242451	50563060	10749	107304	433	182291	1204.5	79.7		7638	154272	159434	1537199	627	780	779	5294	6221	38010	94	7633	0.00502415	0.0323535	132.365	1276.21	11.5834	6.07304	12.1134	7.09465	4.39074		8.94102	11.9465	11.9794	14.2455
Hebei Province	156.907	44095849	22956203	7.3609	21139646	21177800	152.288	28443	0.481113	36.92	6.17	38909	3.7	549.1	-38154	54911571	11557	137956	504	197432	1380.99	107.776		8960.1	216687	198076	1994115	883	928	1046.8	5911.1	7266.1	45064.9	107	8275	0.0048077	0.0277595	143.43	1443.98	11.8347	6.22456	12.1932	7.23128	4.68929		9.10065	12.2862	12.1964	14.5057
Hebei Province	197.307	46773000	24466200	7.38857	22306800	22673700	166.624	29421.2	0.493229	38.78	6.95	39984	3.59	598.8	-366900	59877359	12171	189841	556	198644	1508.67	138.151		10956	297671	293819	2.71064e+06	1228	1257	3807	6595.5	10914.6	51152.6	136	10875	0.0126278	0.0312897	194.753	1796.71	12.1539	6.32257	12.1993	7.31965	4.93556		9.30173	12.6037	12.5907	14.8127
Hebei Province	227.057	56321900	26491800	7.42311	29830100	24169600	182.794	29806.1	0.5133	39.67	5.56	40255	3.6	515.138	5660500	51513748	12829	215736	633	213006	1705.87	160.45		13694	387330	343124	3.41059e+06	1172	1899	4202.2	4741.8	9467.8	48183.4	152	12690	0.0107327	0.0217394	201.143	1999.33	12.2818	6.45205	12.2691	7.44241	5.08419		9.52479	12.867	12.7458	15.0424
Shanxi Province	44.3981	1644083	5731793	6.75829	-4087710	633465	98.6	1601.11	0.312	50.4	9.92	5104	2.2	21.2	-4721175	1111130	1835	1705	129	52211	19.19	0.14	0.81	529	852	1486	17097	3	2	40	7	5	2543	21	1002	0.044843	0.00147275	77.4362	890.933	7.44191	4.86753	10.8631	3.00519	0.131028	0.593327	6.27288	6.74876	7.30452	9.74672
Shanxi Province	79.4261	1853388	4044829	6.6069	-2191441	868354	98.2056	1506.78	0.3241	49.31	9.86	5230	2.1	23	-3059795	1287500	1833	1285	121	39273	20.56	0.36	1.11	259	1633	1850	21970	4	2	150	12	70	6044	25	790	0.0841279	0.00911815	89.9805	1068.58	7.15929	4.80402	10.5783	3.07084	0.307485	0.746688	5.56068	7.39879	7.52348	9.99748
Shanxi Province	54.2857	2250554	4636788	6.66622	-2386234	1137490	102.036	1643.81	0.3491	47.39	1.33	5722	2.2	27.9	-3523724	1764380	2037	2250	127	41713	29.05	1.97	1.72	286	1577	1983	22065	4	1	315	13	145	4632	18	643	0.16649	0.0233532	68.2616	759.552	7.71913	4.85203	10.6386	3.40286	1.08856	1.00063	5.65948	7.36391	7.59287	10.0018
Shanxi Province	43.6762	2895027	5731793	6.75829	-2836766	1617791	101.832	2029.53	0.3508	45.47	7.16	6226	2.6	19.4	-4454557	1940980	2180	1867	131	40000	34.71	2.25	1.68	326	1516	2173	42251	2	1	233		105	1600	14	564	0.133219	0.033697	62.6044	1217.26	7.53262	4.8828	10.5967	3.57543	1.17866	0.985817	5.78996	7.32449	7.68432	10.6514
Shanxi Province	20.1641	3342741	6102242	6.78549	-2759501	1946293	100.202	2324.8	0.3808	43.65	6.72	7082	3.4	23.1	-4705794	2311540	2720	2533	132	43076	40.22	1.92	1.48	159	811	1530	43542	9	4	40	30	300	4116	19	640	0.0470035	0.060889	38.0408	1082.6	7.83755	4.89035	10.6707	3.71892	1.07158	0.908259	5.07517	6.6995	7.33368	10.6815
Shanxi Province	50.0821	4156866	7137877	6.85357	-2981011	2237869	102.006	2855.23	0.3881	42.99	6.22	8641	3	30.8417	-5218880	3090130	3011	1889	137	40333	42.63	2.01	1.47	288	2135	1491	42977	45	10	77	30	336	2237	10	309	0.0348101	0.0768527	34.9754	1008.14	7.54433	4.92725	10.6049	3.77574	1.10194	0.904218	5.66643	7.66669	7.30787	10.6684
Shanxi Province	25.8039	5190569	8283306	6.9182	-3092737	2907357	106.188	3571.37	0.3962	39.34	6.25	10741	3.1	53.8	-6000094	5382487	3676	2308	147	40969	51	2.6	2.5	203	1316	1496	53245	17	14	60	37	305	4005	25	762	0.0436046	0.0573201	29.3333	1044.02	7.74457	4.99721	10.6206	3.95124	1.28093	1.25276	5.31812	7.18311	7.31122	10.8827
Shanxi Province	43.6048	6687508	10731250	7.03065	-4043742	3209168	108.63	4179.52	0.421162	40.86	6.02	12647	3.01	55.5	-7252910	5545655	4172	3821.6	145	44027	67.621	2.74135	5.71849	302.21	2948.6	4844.5	74074.9	18	8		30	181	3975	23	756		0.0261425	71.6419	1095.44	8.24869	4.98361	10.6926	4.2286	1.31945	1.90486	5.71443	7.98942	8.48581	11.2128
Shanxi Province	37.4958	9155698	13562526	7.13234	-4406828	4041971	110.803	4878.61	0.429926	37.12	5.75	14497	3.2	66.3	-8448799	6627099	4883	6132.3	164	64007	95.4721	1.06181	19.5818	379.5	3579.8	6080.5	133592	55	12	1278	563.5	903.1	7630.9	23	1142	0.263082	0.080557	63.6888	1399.28	8.72149	5.10595	11.0668	4.56925	0.723584	3.02441	5.94149	8.18334	8.71301	11.8026
Shanxi Province	13.4076	10499228	16753980	7.22412	-6254752	5160964	115.9	6024.45	0.440318	36.67	5.33	17805	3.24	115.8	-11415716	11579483	5693	5883.6	151	92231	137.43	6.32	29.52	317.99	1842.6	5798.9	353113	65	36	278	2.5	1191.8	6599.8	23	629	0.131095	0.141168	42.1953	2569.4	8.68009	5.02388	11.4321	4.93036	1.99061	3.41838	5.76516	7.51948	8.6656	12.7745
Shanxi Province	29.4239	13150175	19570541	7.2916	-6420366	6199456	124.245	7315.4	0.451187	35.28	5.31	21506	3.29	144	-12619822	14395057	6519	9276.6	149	91374	164.38	6.26	26.9	234.01	4836.7	13480.8	226637	70	51	50	434	1182.1	4051.4	31	1154	0.0102319	0.132998	82.01	1378.74	9.13536	5.01064	11.4227	5.10825	1.98238	3.32863	5.45963	8.48419	9.5091	12.3311
Shanxi Province	109.615	15617047	21986324	7.34215	-6369277	8153250	123.748	7358.31	0.459877	33.94	4.89	21522	3.9	85.7	-14522527	8569032	6854	10171.1	154	93724	172.26	8.08		1816.6	18882.2	21545.1	206692	127	91	1850	721	1898.4	3093.9	28	1630	0.0892332	0.0863848	125.073	1199.88	9.2274	5.04343	11.4481	5.15479	2.20607		7.50527	9.84603	9.97795	12.239
Shanxi Province	59.3502	19313641	27493842	7.43924	-8180201	9270800	127.46	26283	0.480414	32.75	5.3	26283	3.6	125.8	-17451001	12576225	8447	10158.6	157	120945	233.9	12.8		1098.5	13882	14487.7	478459	100	79		124.1	908.1	811.6	17	1250		0.0618024	61.9397	2045.57	9.22617	5.06259	11.7031	5.45916	2.62467		7.00261	9.53842	9.58112	13.0783
Shanxi Province	90.4205	23638476	34559267	7.53856	-10920791	11440200	134.088	11237.5	0.496799	31.45	4.86	31357	3.5	147.4	-22360991	14743057	9746	17563.4	118	121814	302.379	28.4269		1648.24	27341.3	44119.2	294792	234	150		121.2	975.4	4140.8	22	1755		0.0309827	145.907	974.908	9.77363	4.77912	11.7103	5.71498	3.38191		7.40807	10.2162	10.6947	12.594
Shanxi Province	83.7393	27594582	40594301	7.60847	-12999719	12624500	150.926	12112.8	0.5126	31.01	4.87	33628	3.3	150.4	-25624219	15043110	10829	30412	136	147733	621.5	109.8		2981	52044	66714	461825	376	250		122	4255	8820	36	2612		0.06991	107.344	743.081	10.3226	4.91998	11.9032	6.43374	4.70773		8.00035	10.8599	11.1082	13.0429
Shanxi Province	82.6262	30301263	45599463	7.65896	-15298200	12525000	166.773	12665.2	0.52562	31.05	5.24	34984	3.1	157.9	-27823200	15790979	12078	39732.5	138	142061	707.763	25.1094		3075.7	58479.8	76543.8	473710	452	277	1277.4	2932.3	1023.6	12176.5	35	2624	0.0213765	0.014487	108.149	669.305	10.5899	4.93447	11.864	6.56352	3.26229		8.03161	10.9765	11.2456	13.0684
Shanxi Province	60.2635	30852826	50268273	7.70129	-19415447	13610050	175.112	12761.5	0.537829	30.49	4.99	35070	3.4	162.5	-33025497	16232813	12622	42209.3	134	138667	793.621	42.7361		2322.4	47826.4	54948.6	616688	294	485		891	917.3	25427.2	33	2017		0.0125223	69.2378	777.055	10.6504	4.90527	11.8398	6.67787	3.77817		7.75079	10.7754	10.9142	13.3321
Shanxi Province	49.5221	34229700	16423500	7.21547	17806200	14695100	195.208	12766.5	0.5503	31.99	4.42	34919	3.5	146.813	3111100	14681315	14364	49008.2	139	134288	864.713	54.8224		2236.8	42822.4	53317.1	669986	233	585	600	764	450.9	11446.1	45	2631	0.0138178	0.00830869	61.6587	774.807	10.7998	4.94164	11.8077	6.76355	4.02218		7.71325	10.6648	10.884	13.415
Mongolia Autonomous Region	5.03262	1703133	776654	5.89023	926479	941775	99.3	1192.29	0.3381	39.91	8.23	5406	3.1	9.3	-15296	962940	2141	49	61	20838	10.73	-0.44	0.79	44	54	5	429	2	2	4			355	2	36	0.0689655		0.465983	39.9814	3.91202	4.12713	9.94458	2.46215	-0.579818	0.582216	3.80666	4.00733	1.79176	6.06379
Mongolia Autonomous Region	4.26439	1997964	865714	5.93737	1132250	1161950	99.1014	1268.2	0.3422	39	7.24	5861	3.1	12.7	-29700	1294150	2279	116	56	18487	14.07	0.02	0.94	62	60	59	57	1		15		15	1315	1	44	0.2	0.0109091	4.19332	4.05117	4.76217	4.04305	9.82488	2.71271	0.0198026	0.662688	4.14313	4.11087	4.09434	4.06044
Mongolia Autonomous Region	3.75901	2472681	950320	5.97787	1522361	1608195	100.39	1401.01	0.4268	38.395	0.99	6502	3.3	23.9	-85834	2622050	2687	331	55	17205	19.42	0.55	1.09	20	73	181	777	1		2263		2018	3961	3	59	0.96875	0.500248	9.32029	40.0103	5.80513	4.02535	9.75301	3.01651	0.438255	0.737164	3.04452	4.30407	5.20401	6.65673
Mongolia Autonomous Region	1.55844	3192570	994313	5.99752	2198257	2395264	100.992	1713.81	0.4355	37.79	4.98	7210	3.7	20.4	-197007	2034700	2868	153	55	16537	26.95	1.66	0.88	17	42	136	130	1					3207	3	66			5.04638	4.82375	5.03695	4.02535	9.71342	3.33042	0.978326	0.631272	2.89037	3.7612	4.91998	4.8752
Mongolia Autonomous Region	4.0521	3936743	1128546	6.05252	2808197	2877378	101.194	1940.94	0.4279	36.29	3.68	8146	4.1	24.4	-69181	2434020	3341	233	57	17573	48.37	8.31	1.15	29	196	246				52		18	4023	3	79	0.209677	0.00426641	5.0858		5.45532	4.06044	9.77418	3.89934	2.23109	0.765468	3.4012	5.2832	5.50939
Mongolia Autonomous Region	4.29804	4472566	1387157	6.14213	3085409	2719246	103.42	2388.38	0.4461	34.91	3.07	10015	4.5	28.2865	366163	2829020	3565	346	67	17219	60.26	10.51	1.54	46	259	345	750	2	1					3	81			5.72519	12.4461	5.84932	4.21951	9.75383	4.11513	2.44322	0.932164	3.85015	5.56068	5.84644	6.62141
Mongolia Autonomous Region	5.74866	5641117	1967589	6.29393	3673528	3895893	106.419	3041.07	0.4587	32.61	3.55	12728	4.6	37.2	-222365	3721706	4042	427	65	17959	74.8	14.4	1.6	38	430	282	10575	3	2			150	200	3	158		0.238095	3.77005	141.377	6.05912	4.18965	9.7959	4.3281	2.73437	0.955511	3.66356	6.06611	5.64545	9.26634
Mongolia Autonomous Region	11.4208	6818772	2774553	6.44319	4044219	4127315	108.974	3895.55	0.47191	33.32	4.62	16285	4.26	48.8	-83096	4876254	4967	1250.7	71	21598	102.812	6.31233	31.6507	108.1	1174.2	1314.2	17419.6	13	13				210	3	124			12.7825	169.432	7.13226	4.27667	9.9804	4.64258	1.98956	3.48587	4.69227	7.06919	7.18174	9.76541
Mongolia Autonomous Region	10.0335	8121330	3433774	6.53577	4687556	4894457	110.608	4944.25	0.486542	31.61	3.96	20523	4.1	59.6	-206901	5960820	5746	565.2	82	23140	132.994	8.51935	37.6539	202.46	1334.4	963.1	21142.4	1	1		150	25	461	5	204		0.0139245	7.24167	158.972	6.33895	4.41884	10.0494	4.8978	2.25333	3.65465	5.31547	7.19699	6.87119	9.95908
Mongolia Autonomous Region	14.0135	10823054	4923615	6.69228	5899439	6572395	115.696	6423.18	0.501441	31.33	4.48	26521	3.99	77.4	-672956	7735885	7062	794.5	89	20767	162.7	12.84	6.15	176.17	2280	1537.5	2300		1			328	1384.6	3	93		0.089505	9.44991	14.1364	6.67897	4.49981	9.94117	5.09804	2.62756	1.96711	5.17711	7.73237	7.33856	7.7411
Mongolia Autonomous Region	22.9192	14545732	6506764	6.81337	8038968	7851456	122.291	8496.2	0.517185	29.89	4.27	34869	4.1	89.2	187512	8918483	8354	2374	95	22015	179.19	8.59	5.91	253.2	4106.9	3102.1	1250					50	650.8	4	318		0.0105093	17.3118	6.97584	7.77275	4.56435	9.99953	5.19401	2.26072	1.93297	5.53812	8.32067	8.04016	7.1317
Mongolia Autonomous Region	20.2818	19268365	8508588	6.92986	10759777	10231959	121.924	9740.25	0.534174	29.35	3.96	39735	4	67.7	527818	6774066	9460	10627.8	109	23293	231.01	12.81		255.1	4685.3	8847.1	26846.3	78	16			2	2498.5	15	283		0.000278404	38.2975	116.213	9.27132	4.70048	10.056	5.44678	2.62539		5.54557	8.4524	9.08796	10.1979
Mongolia Autonomous Region	16.3042	22735000	10699800	7.02938	12035200	11554000	125.826	47347	0.555016	27.64	3.76	47347	3.9	87.3	481200	8729741	10925	4360.4	107	27846	225.2	31.1		227.307	3671.7	3961.8	85620	12	8		12		6091.1	9	236			17.5924	380.195	8.38055	4.68213	10.2345	5.42142	3.46886		5.43069	8.20868	8.28471	11.3577
Mongolia Autonomous Region	23.754	29892100	13566700	7.13247	16325400	15692600	132.872	14359.9	0.566076	25.89	3.51	57974	3.8	119.3	632800	11930904	13264	6910.3	98	31145	312.17	33.7988		274.121	7415.3	7060.2	65230.2	54	32				7338.5	13	433			22.6165	208.957	8.84091	4.59512	10.3464	5.74675	3.54958		5.61721	8.91144	8.86237	11.0857
Mongolia Autonomous Region	39.3995	34259895	15527453	7.1911	18732442	17487400	148.354	15880.6	0.57751	27.76	3.65	63886	3.7	112.6	1245042	11258980	15196	7782	97	30896	273.1	20.8		575	10760	7771	104792	39	34			3	1449	20	700		0.00024572	28.4548	383.713	8.9597	4.58497	10.3384	5.61349	3.08191		6.35611	9.28368	8.95828	11.5597
Mongolia Autonomous Region	45.0491	36865160	17209843	7.23578	19655317	12800600	163.041	16916.5	0.586869	28.67	3.36	67836	3.7	119.9	6854717	11994572	17168	9075.1	100	32651	344.784	33.8845		625	15532.2	37387.7	181415	58	51			803.5		16	518			108.438	526.169	9.1134	4.61512	10.3937	5.84581	3.55204		6.43935	9.65073	10.5291	12.1085
Mongolia Autonomous Region	52.2608	38799789	18436736	7.26568	20363053	16936650	177.225	17770.2	0.59521	29.69	3.56	71046	3.59	145.5	3426403	14556321	19827	20474.6	95	30947	353.422	35.9572		629.5	18470.1	17413.6	143589	62	42		100	63.5	23424	16	519		0.00151573	49.2715	406.282	9.92699	4.56435	10.3401	5.87049	3.60976		6.44651	9.82396	9.76506	11.8747
Mongolia Autonomous Region	153.29	42529600	19644800	7.29325	22884800	21072700	185.431	17831.5	0.603	29.24	2.4	71101	3.7	127.311	1812100	12731151	20835	19170.6	107	39127	394.316	28.8207		1109.5	60444.6	28592.6	424529	125	121			10	18222.5	26	1020		0.000127118	72.5119	1076.62	9.86119	4.68213	10.5746	5.97969	3.3952		7.01257	11.0095	10.2609	12.9587
Liaoning Province	108.143	3902863	2646201	6.42262	1256662	1818898	99.3	3881.73	0.4555	35.24	4.58	9415	3.4	137.6	-562236	12744020	3795	16070	353	215727	213.06	1.85	79.28	3833	23041	15651	134507	34	12	2854	4	167	13626	64	3913	0.110214	0.0045545	73.4582	631.31	9.68477	5.8693	12.2818	5.36626	1.04732	4.38552	8.25166	10.0451	9.65835	11.8094
Liaoning Province	85.486	4579016	2796390	6.4466	1782626	2298627	97.9098	4171.69	0.45	35.68	3.33	10086	3.5	146.4	-516001	13718320	4128	9077	350	200535	275.39	10.65	104.22	5914	23542	14972	405352	41	33	2892	460	40	15962	70	3785	0.109405	0.00101256	54.3665	1471.92	9.11361	5.86079	12.2087	5.62181	2.45531	4.65605	8.68525	10.0666	9.614	12.9125
Liaoning Province	56.133	5180841	2956274	6.47074	2224567	2782047	97.8119	4669.06	0.5424	35.16	0.69	11177	3.7	200.7	-557480	19031480	4490	12920	349	179598	354.07	14.27	163.87	3725	19875	20382	476716	30	62	12396	2240	327	76013	56	3803	0.384122	0.00341023	57.5649	1346.39	9.46661	5.85793	12.0985	5.87231	2.72589	5.10516	8.22309	9.89727	9.92246	13.0747
Liaoning Province	113.735	6354295	3704387	6.56872	2649908	3364123	97.8119	5033.08	0.5501	34.64	1.64	12015	3.2	198.1	-714215	19807150	4789	14198	345	163357	371.4	11.9	158.13	8444	42241	41780	646152	28	42	11695	20	187	41972	42	3321	0.216831	0.00222056	112.493	1739.77	9.56093	5.84644	12.0037	5.91997	2.55723	5.06972	9.04133	10.6512	10.6402	13.3788
Liaoning Province	153.193	6909202	3996888	6.60172	2912314	3550609	96.736	5458.22	0.5551	31.22	1.34	13000	6.5	217.4	-638295	21739650	5095	81092	342	157989	441.45	17.06	211.15	6422	67627	77291	1214238	58	45	80		779	26524	40	3898	0.00118156	0.00827394	175.084	2750.57	11.3034	5.83773	11.9703	6.09233	2.8937	5.35729	8.76764	11.1218	11.2553	14.0096
Liaoning Province	107.794	7843764	4470490	6.65036	3373274	4122792	98.3805	6002.54	0.5601	32.28	1.07	14270	6.5	265.612	-749518	26509170	5159	65802	363	138915	507.56	17.23	251.83	4117	54712	68150	1778707	75	57	27129	160	205	43272	38	2968	0.331484	0.00209218	134.27	3504.43	11.0944	5.89715	11.8416	6.23158	2.90307	5.53272	8.32312	10.9099	11.1295	14.3914
Liaoning Province	138.73	9313979	5296405	6.72398	4017574	4785087	101.824	6672	0.5601	30.49	0.91	15835	6.5	344.1	-767513	34410862	5492	24465	614	149329	569.3	19.8	285.8	4941	78979	54770	1448569	306	99	151337	146	2352	61292	52	3395	0.657084	0.0167675	96.2059	2544.47	10.105	6.42162	11.9139	6.34616	3.03495	5.65879	8.50553	11.2769	10.9109	14.1861
Liaoning Province	129.26	12043636	6752768	6.82948	5290868	5252281	103.249	8009.01	0.587065	31.59	0.97	19074	5.62	410.1	38587	41013265	6447	21391.9	547	162618	608.452	16.8273	271.066	6088.88	78648.8	88205.1	1.34462e+06	445	92	5812.8	43	592.4	51994.2	34	4252	0.0688218	0.00453449	144.966	2209.9	9.97081	6.30628	11.9992	6.41256	2.88073	5.60605	8.71438	11.2728	11.3874	14.1116
Liaoning Province	100.882	14227471	8176718	6.91258	6050753	6191055	104.488	9304.52	0.589792	30.07	1.1	21914	5.1	483.9	-140302	48390240	6926	56482.9	687	169334	721.278	24.7133	329.581	6601.06	72764.1	63806.6	1.15981e+06	284	184	4127.4	205.6	268.4	48159.6	40	4188	0.0536782	0.00221958	88.4633	1608	10.9417	6.53379	12.0396	6.58241	3.24701	5.80085	8.79514	11.195	11.0636	13.9638
Liaoning Province	123.795	17642805	10826948	7.03451	6815857	7349315	109.817	11164.3	0.591903	30.4	1.53	26057	4.28	594.7	-533458	59474345	7934	114863	779	193370	973.51	43.9	382.19	7275.89	120515	73376	1.80774e+06	246	184	4011.8	128.6	1171.4	31636.5	39	5517	0.0322163	0.0076989	75.3726	1856.93	11.6515	6.65929	12.1724	6.88193	3.80444	5.94853	8.89246	11.6995	11.2034	14.4076
Liaoning Province	156.987	21534348	13560812	7.13229	7973536	8678040	114.869	13668.6	0.600463	30.66	1.1	31739	3.9	724.3	-704504	72433849	9690	111142	870	195602	1118.99	56.71	372.8	7171.75	175667	95458.5	2.81582e+06	452	154	38610.1	190	4624.8	25626.7	35	4258	0.180188	0.0229754	85.3077	2516.39	11.6186	6.76964	12.1838	7.02108	4.05543	5.92372	8.87804	12.0763	11.4665	14.8508
Liaoning Province	172.008	26823864	15912197	7.20173	10911667	11905861	114.869	15212.5	0.603548	29.1	0.97	35149	3.9	629.3	-994194	62934378	10906	110035	999	215211	1294.09	67.75		6279.3	222594	339618	1.6199e+06	1331	744	47055.5	1635	1910.8	79877.8	94	5910	0.174506	0.00631728	262.438	1251.77	11.6086	6.90776	12.2794	7.16634	4.23048		8.74517	12.3131	12.7356	14.2979
Liaoning Province	151.272	31958200	20048400	7.30208	11909800	13399000	118.315	42355	0.621029	27.76	0.42	42355	3.6	807.1	-1489200	80712148	13016	139792	987	218709	1709.8	141		4047.36	258646	187839	2.18548e+06	650	271	5090.4	142.4	2123.3	39850.7	33	6305	0.0193011	0.00711332	109.86	1278.21	11.8479	6.89568	12.2955	7.44472	4.95583		8.30607	12.4632	12.1433	14.5973
Liaoning Province	303.915	39058500	26431500	7.42212	12627000	16340800	124.467	22226.7	0.640429	28.42	-0.34	50760	3.7	960.4	-3713800	96035851	15635	137100	701	198248	1898.48	153.467		7065.61	576975	545301	3.5834e+06	1354	959	46886.8	470.8	1520.8	100955	61	6854	0.0751557	0.0022433	287.231	1887.51	11.8285	6.55393	12.1973	7.54933	5.03998		8.86314	13.2656	13.2091	15.0918
Liaoning Province	212.804	45585851	31053785	7.49211	14532066	17821100	137.384	24846.4	0.656414	25.5	-0.39	56649	3.6	1040.9	-3289034	104090000	17999	213212	738	212992	2214.1	160		10298	471169	380210	3496976	1772	1580	226	260	1702	106461	114	10790	0.000479428	0.00294652	171.722	1579.41	12.27	6.6053	12.269	7.70305	5.0814		9.2398	13.063	12.8485	15.0674
Liaoning Province	225.863	51974158	33438106	7.52424	18536052	18105800	150.435	27213.2	0.664465	25.99	-0.03	61996	3.4	1144.8	430252	114478189	20156	215382	735	218388	2362.39	173.09		9717.1	533576	537321	3.85256e+06	2267	1780	3056.3	704.1	6376	68445.1	73	8922	0.00569533	0.010591	227.448	1630.79	12.2802	6.60123	12.294	7.76785	5.15957		9.18175	13.1874	13.1944	15.1642
Liaoning Province	226.689	50804858	31927813	7.50417	18877045	18220050	163.523	28626.6	0.670462	28.91	0.26	65201	3.38	1139.6	656995	113998255	22260	192767	687	212474	2351.73	196.127		10836.4	533110	487834	3.60521e+06	2429	2050	5371.3	1007.5	13253	294995	72	9187	0.0099749	0.016004	207.436	1533.01	12.1692	6.53379	12.2666	7.76333	5.28385		9.29076	13.1865	13.0977	15.0979
Liaoning Province	215.797	44816100	21273900	7.32785	23542200	18334300	177.592	28669	0.6735	30.67	-0.42	65354	3.4	959.471	5207900	95947125	23693	235652	604	194983	1813.75	155.219		10094.5	391401	436090	3.7122e+06	2383	3018	244.3	160	3328.3	98811.1	77	14760	0.000623778	0.00678951	240.436	2046.7	12.3701	6.40523	12.1807	7.5037	5.05126		9.21984	12.8775	12.9856	15.1271
Jilin Province	20.4432	1900966	936374	5.97145	964592	941351	99.2	1557.78	0.4314	35.32	6.05	5983	3.1	22.1	23241	1651910	3015	5611	244	102355	66.33	8.79	2.61	296	1356	7056	43567	26	19	4809	4	739	2237	46	1132	0.780049	0.205678	106.377	656.822	8.63266	5.50126	11.5362	4.20961	2.28136	1.28371	5.69373	7.21303	8.86178	10.6821
Jilin Province	28.2861	2346231	1012821	6.00553	1333410	1373096	97.216	1669.56	0.4327	34.01	5.23	6382	3.3	25.6	-39686	2212340	3132	4128	237	83579	68.09	8.19	2.63	461	1926	7683	47235	12	7	2172	34	1761	6387	41	1677	0.530015	0.211837	112.836	693.714	8.32579	5.47227	11.3336	4.23541	2.21812	1.28923	6.13556	7.56372	8.9469	10.7629
Jilin Province	98.3873	2606694	1038267	6.01631	1568427	1627398	95.855	1821.19	0.435	32.72	0.98	7351	3.7	29.9	-58971	2570420	3346	5227	236	78439	79.99	9.55	2.05	1136	7870	10559	55312	27	15	3071		32722	14919	41	1956	0.280687	1.43587	132.004	691.486	8.56178	5.46806	11.2701	4.39433	2.35613	1.11514	7.03615	8.97094	9.26483	10.9208
Jilin Province	79.8774	3264343	1211015	6.08315	2053328	2070337	97.1011	2120.35	0.4379	31.43	3.38	7893	3.1	32.1	-17009	3206850	3651	5316	238	78789	86.47	10.95	3.26	1206	6907	4078	42540	23	11	1094		1843	10120	32	2279	0.136733	0.10824	47.1609	491.963	8.57866	5.47646	11.2745	4.4713	2.48073	1.44927	7.09589	8.84044	8.31361	10.6582
Jilin Province	80.0245	3626170	1314885	6.11889	2311285	2419867	96.6156	2348.54	0.4446	29.8	3.19	8714	3.6	37.1	-108582	3702480	3869	12483	244	71728	97.97	10.81	5.34	808	7840	12606	24946	28	14	3400	4046	1432	15271	34	1441	0.302491	0.0619618	128.672	254.629	9.4322	5.50126	11.1807	4.59482	2.46895	1.84688	6.6958	8.96712	9.44201	10.1245
Jilin Province	106.955	4092265	1540033	6.18753	2552232	2941231	97.775	2662.08	0.4496	28.68	1.61	9854	4.3	61.723	-388999	6148410	4557	7158	217	66418	106.83	8.88	5.07	756	11426	12675	75805	79	26	480	1080	1825	1982	26	1025	0.0403158	0.136113	118.646	709.585	8.87613	5.3845	11.1037	4.68056	2.29051	1.80336	6.62936	9.34373	9.44747	11.2359
Jilin Province	131.441	5077758	1662807	6.22084	3414951	3510654	101.784	3122.01	0.4517	27.14	1.76	11537	4.2	67.9	-95703	6790448	4601	14576	285	65760	113.8	7.4	10.5	695	14958	16094	125448	193	42	847	100	1020	9092	33	970	0.0535906	0.0424116	141.424	1102.35	9.5872	5.65599	11.0938	4.74319	2.12823	2.44235	6.54535	9.61307	9.68626	11.7397
Jilin Province	95.5839	6311212	2071520	6.31629	4239692	4166693	103.311	3620.27	0.525037	28.47	2.57	13348	4.2	65.3	72999	6527723	5191	23315.9	246	59259	145.39	11.764	6.61177	629.87	13896.9	25342.1	97961.1	126	30	706.3	252	323.1	21988.3	29	2087	0.0483661	0.00900371	174.305	673.784	10.0569	5.50939	10.9897	4.98627	2.54663	2.0297	6.4471	9.53949	10.1403	11.4923
Jilin Province	94.8232	7183588	2452045	6.38953	4731543	4643326	104.757	4275.12	0.529563	27.19	2.67	15720	4.2	79.1	88217	7914038	5710	25441.4	294	60824	188.133	17.6577	9.07164	764.38	17839.4	25329.9	159097	84	126		10	599	7862.5	31	1676		0.0233057	134.638	845.663	10.1442	5.68698	11.0158	5.24245	2.92626	2.30972	6.64037	9.78922	10.1398	11.9773
Jilin Province	45.5823	8837597	3206892	6.50608	5630705	6175799	109.785	5284.69	0.531502	28.07	2.5	19383	3.92	103	-545094	10298001	6675	23562.5	329	66992	250.56	39.31	9.88	699.86	11421.1	28192.8	215120	133	146	20	107	753	19467.3	25	2366	0.00174808	0.0243781	112.519	858.558	10.0675	5.79909	11.1123	5.52768	3.6966	2.38693	6.55231	9.34331	10.2469	12.279
Jilin Province	42.7571	11801223	4227961	6.62613	7573262	7569075	115.384	6426.1	0.532187	27.16	1.61	23521	3.98	133.3	4187	13332125	7629	23093.2	397	86436	359.65	32.47	11.25	944.64	15377.6	26248.8	230952	147	148		349.2	13148	19448	28	2714		0.377538	72.9843	642.159	10.0473	5.98645	11.3672	5.88791	3.51065	2.50553	6.85186	9.64073	10.1754	12.35
Jilin Province	75.2118	14792092	4870943	6.68761	9921149	9508256	115.5	7278.75	0.533212	26.67	1.95	26595	4	117.4	412893	11742407	8538	32214.6	447	107673	474.35	50.93		2614.2	35676.7	56559.6	584976	391	329	664	971.3	2531.1	45318.2	45	3050	0.0182715	0.0312501	119.236	1233.22	10.3802	6.10479	11.5869	6.16405	3.9499		7.8691	10.4823	10.9431	13.2793
Jilin Province	30.0851	17872500	6024100	6.77989	11848400	10741100	119.773	31599	0.533309	25.59	2.03	31599	3.8	168.5	1107300	16845182	9241	18265.2	436	101147	642.4	57.5		1644.45	19326.7	20701.8	317110	113	105	706		90	530.9	16	2119	0.0352424	0.00453227	32.2257	493.633	9.81281	6.07993	11.5243	6.46677	4.06903		7.40577	9.86929	9.93802	12.667
Jilin Province	69.3403	22017400	8501000	6.92947	13516400	13095400	126.001	10568.8	0.534012	27.27	1.02	38460	3.7	220.6	421000	22060930	10811	31366.9	368	127094	918.142	98.0406		3525.21	63664.2	82806.8	732061	355	265	663.4	72.5	2801.4	30257.8	48	3286	0.0103128	0.0298269	90.1896	797.329	10.3535	5.9108	11.7527	6.82344	4.59553		8.16798	11.0614	11.3243	13.5036
Jilin Province	63.9229	24711956	10412514	7.01756	14299442	14755000	139.44	11939.2	0.537091	24.98	0.36	43415	3.7	245.6	-455558	24563010	12276	53757	394	155255	1138.7	93.4		4422	72789	99521	993409	542	559	4449	1346	3216	46649	85	5208	0.0576012	0.0269261	87.3988	872.406	10.8922	5.97889	11.9528	7.03852	4.54754		8.39457	11.1953	11.5081	13.8089
Jilin Province	50.5736	27448114	11569616	7.06332	15878498	14882000	157.009	13046.4	0.541985	27.25	0.32	47428	3.7	258.3	996498	25831735	13676	49778	394	151519	1431.32	115.333		3705.6	72386.8	108333	1.3365e+06	708	606	626.7	3699.9	4192	60788.1	65	3597	0.00858334	0.0314774	75.6875	933.759	10.8153	5.97889	11.9285	7.26705	4.75646		8.21787	11.1898	11.593	14.1056
Jilin Province	55.3055	29132468	12033843	7.0804	17098625	16014400	165.644	13803.1	0.548328	28.84	0.4	50160	3.4	263.8	1084225	26380786	13663	35582	393	151717	1667.89	137.346		3462.5	92243.6	133254	1.29813e+06	605	596	100	916	474	11460.8	45	3262	0.00108291	0.00457068	79.8935	778.308	10.4796	5.97635	11.9298	7.41991	4.92976		8.15003	11.4322	11.8	14.0764
Jilin Province	50.6396	32171000	12293500	7.08968	19877500	17146800	178.326	14063.1	0.5531	29.7	0.34	51086	3.5	188.774	2730700	18877390	14630	48022.6	406	152216	1848.47	186.462		3036.9	93605.7	109691	1283218	360	769	47.2	4687	6250	43750.6	40	3558	0.000503989	0.0455021	59.3418	694.207	10.7794	6.00881	11.9331	7.52265	5.23357		8.01892	11.4469	11.6054	14.0649
Heilongjiang Province	71.6047	2594246	1572703	6.19665	1021543	1247539	100.4	2832.84	0.54	34.62	6.36	7375	2.4	31.9	-225996	2019550	3276	7738	155	93776	106.25	4.45	10.4	2953	7608	9000	24991	19	7	4626	561	596	26189	55	1948	0.378127	0.0176347	84.7059	235.209	8.95403	5.04986	11.4487	4.67516	1.69562	2.43361	7.99092	8.93709	9.10509	10.1263
Heilongjiang Province	45.5094	3390342	1701276	6.23078	1689066	1842598	97.1872	2897.41	0.542	35.2	5.06	7578	2.5	30.1	-153532	2198300	3431	7611	124	89218	129.38	6.45	20.28	1906	5888	12240	83236	43	21	1548	5897	1766	17711	42	1707	0.208176	0.0748337	94.605	643.345	8.93748	4.82831	11.3988	4.87045	2.00821	3.05777	7.55329	8.68084	9.41255	11.3294
Heilongjiang Province	110.654	3818736	1853379	6.26796	1965357	2146235	95.535	3253	0.5194	33.73	0.45	8294	3.3	39.9	-180878	2986370	3105	16600	124	83455	165.76	7.63	12.73	2245	18342	12936	438796	47	68	4567	6579	856	60035	31	2653	0.199354	0.0109216	78.0405	2647.18	9.71722	4.82831	11.3321	5.11656	2.15524	2.61958	7.71691	9.817	9.46785	12.9918
Heilongjiang Province	167.913	4782724	2136398	6.32968	2646326	2728456	96.2993	3390.13	0.5238	32.26	2.99	8900	4.7	33.8	-82130	3384260	3333	18125	124	86405	165.61	8.44	3.09	3319	27808	15739	403698	18	52	12810	968	125	92802	32	2122	0.315377	0.0010364	95.0365	2437.64	9.8051	4.82831	11.3668	5.11566	2.24496	1.40855	8.10772	10.2331	9.66396	12.9084
Heilongjiang Province	256.518	5318682	2318908	6.36528	2999774	3116466	95.6252	3637.2	0.526	30.47	2.54	9541	4.9	43.5	-116692	4349150	3516	21641	133	72171	201.53	8.88	8.23	4269	51696	22533	558602	86	28	9831	1581	797	73653	30	2211	0.159784	0.00635825	111.81	2771.81	9.98239	4.89784	11.1868	5.31089	2.29051	2.22246	8.35937	10.8532	10.0228	13.2332
Heilongjiang Province	247.2	5649080	2488643	6.39596	3160437	3224608	96.4858	4057.4	0.526	29.01	2.03	10638	4.2	53.2927	-64171	5329400	3919	29734	151	86895	251.44	10.29	11.18	4816	62156	43908	1026398	66	23	35002	4391	2641	112580	29	1853	0.360259	0.0151142	174.626	4082.08	10.3001	5.02388	11.3725	5.53117	2.42392	2.4998	8.47991	11.0374	10.6899	13.8416
Heilongjiang Province	145.487	6975516	2894200	6.46153	4081316	4538191	100.152	4750.6	0.528	27.11	1.82	12449	4.5	67.9	-456875	6788995	4212	9873	171	69133	142.7	6.4	4.4	2679	20761	16227	104379	90	41	5253	6346	1090	59609	21	954	0.20193	0.0135623	113.714	731.458	9.19766	5.14749	11.1438	4.96773	2.00148	1.6864	7.89357	9.94088	9.69449	11.5558
Heilongjiang Province	177.645	7877854	3182056	6.50271	4695798	5159264	101.354	5511.5	0.53089	28.88	2.67	14440	4.42	95.7	-463466	9566017	4822	24855.6	155	82350	313.344	14.423	15.3591	5500.09	55663.8	67897.9	940483	114	51	7879.5	2621.7	600	143272	32	2640	0.124002	0.00301605	216.688	3001.44	10.1209	5.04986	11.3187	5.75049	2.73586	2.79478	8.6127	10.9271	11.1258	13.7542
Heilongjiang Province	184.354	9685255	3868440	6.58754	5816815	6123695	103.28	6211.8	0.53492	28.32	2.39	16255	4.3	128.6	-306880	12856547	5141	14987.5	154	71424	227.507	14.0632	13.8021	4159.81	41941.9	36076.4	172828	123	86	395.5	464.1	309.2	76886.4	30	1633	0.00934162	0.00260207	158.573	759.66	9.61504	5.04343	11.1764	5.43157	2.71226	2.69477	8.33346	10.6441	10.4934	12.0601
Heilongjiang Province	208.389	11872711	4404689	6.64392	7468022	8067885	108.857	7104	0.538964	28.36	2.49	18580	4.26	173	-599863	17296593	6037	18492.2	174	71767	271.03	20.38	17.29	4142.55	56479.7	80343.4	312176	120	91	183	477.6	1241	67969.5	27	1762	0.00322964	0.00997194	296.437	1151.81	9.82516	5.16479	11.1812	5.60591	3.06246	2.90635	8.32931	10.9417	11.2941	12.6513
Heilongjiang Province	225.949	15423004	5782773	6.76214	9640231	9986840	114.953	8314.37	0.553987	27.92	2.23	21740	4.23	231.3	-346609	23130593	7135	25528	198	74794	311.67	30.29	14.78	4353.9	70421.5	92746.5	356216	185	109	267.9	267.6	1149.6	94641.1	37	2271	0.00378982	0.00696463	297.579	1142.93	10.1476	5.2933	11.2225	5.74515	3.4433	2.75874	8.37906	11.1623	11.4376	12.7833
Heilongjiang Province	385.664	18777380	6416627	6.80731	12360753	12384174	115.183	8587	0.554888	26.58	2.06	22447	4.3	162.3	-23421	16229513	7922	31566	209	75737	356.52	38.5		6225.4	137497	138977	306470	354	207	3258.3	26033.4	12673.8	62446.9	39	2864	0.0231487	0.0633868	389.816	859.615	10.3599	5.34711	11.235	5.87919	3.6763		8.73655	11.8314	11.8421	12.6329
Heilongjiang Province	397.996	22532694	7555788	6.87828	14976906	14185800	119.675	27076	0.556744	25.44	2.32	27076	4.3	255.2	791106	25515415	9121	32456.2	199	72422	399.2	47.7		4924.46	158880	158131	292694	270	183	26945.6	21627	4843.5	61820	17	2650	0.145005	0.0219461	396.12	733.202	10.3877	5.29832	11.1903	5.99196	3.88568		8.50217	11.9759	11.9712	12.5869
Heilongjiang Province	365.892	27940768	9975479	6.99893	17965289	18640700	126.616	12582	0.564945	24.58	1.07	32819	4.1	385.2	-675411	38522675	10634	39927.4	138	74220	472.691	47.0067		6341.27	172954	176281	462673	592	494			727	94548.2	40	3801		0.00271773	372.931	978.806	10.5948	4.93447	11.2148	6.16056	3.87134		8.75499	12.0608	12.0798	13.0448
Heilongjiang Province	344.239	31715236	11631708	7.06564	20083528	20421300	133.952	13691.6	0.569118	26.52	1.27	35711	4.2	375.9	-337772	37590290	11601	56411	161	80626	524.2	46.5		5874	180450	202903	576704	736	608			276	89157	55	4585		0.00102371	387.072	1100.16	10.9404	5.0876	11.2976	6.26378	3.86073		8.67846	12.1032	12.2205	13.2651
Heilongjiang Province	345.262	33691827	12773951	7.10633	20917876	21382600	146.946	14454.9	0.573924	26.46	0.78	37697	4.4	388.8	-464724	38879095	12978	60604.7	183	83853	610.789	48.7525		7215.5	210882	216672	655478	836	593		130.2	765.2	87268	59	4444		0.00256649	354.741	1073.17	11.0121	5.21494	11.3368	6.41639	3.90706		8.88413	12.2591	12.2861	13.3931
Heilongjiang Province	360.972	34342184	13013120	7.11438	21329064	22499700	170.604	15039.4	0.580224	26.55	0.91	39226	4.47	389	-1170636	38900926	15215	52739.7	182	79524	632.395	51.5545		7128.2	228277	238819	777346	1206	626	364.7	13.5	1390.5	66085.5	58	4898	0.00159507	0.00472377	377.642	1229.21	10.8731	5.20949	11.2838	6.45109	3.96185		8.87195	12.3383	12.3835	13.5636
Heilongjiang Province	324.528	40206600	11658800	7.06665	28547800	24550400	182.217	15083.7	0.588	27.25	-0.6	39462	4.5	210.12	3997400	21012034	16443	61348.9	179	79198	622.246	70.5696		7469.2	201936	208285	761124	1048	922	335	161	386	31017.5	55	4692	0.00165619	0.00165698	334.731	1223.19	11.0243	5.19296	11.2797	6.43494	4.27067		8.91868	12.2157	12.2467	13.5426
Shanghai	101.169	4700472	3806961	6.58058	893511	2167951	100	3688.2	0.7299	37.62	-1.8	25206	2.8	312	-1274440	31376230	9202	62639	773	212175	711.87	41.4	212.55	2420	72019	143514	1830306	27	17	45304	19124	1087	21412	83	3019	0.386148	0.0116343	201.601	2571.12	11.0452	6.65157	12.2652	6.5693	3.74715	5.36387	7.79194	11.1847	11.8742	14.42
Shanghai	99.3381	5335364	4199513	6.6232	1135851	2285883	101.5	4034.96	0.738	37.38	-1.1	27071	3.4	380.5	-1150032	38618120	10328	73426	770	201393	805.29	55.06	238.14	2731	79996	156499	2294044	88	66	61350	12040	1374	22384	70	3742	0.434041	0.0134206	194.339	2848.72	11.204	6.64769	12.213	6.69244	4.02642	5.47705	7.91279	11.2897	11.9608	14.6458
Shanghai	113.816	6085621	4853777	6.68608	1231844	2432775	104.037	4551.15	0.746	36.385	2.22	30047	3.5	547	-1200931	54708020	11060	87868	722	212307	1051.76	92.01	370.2	7128	119707	142679	3174322	118	110	153586	1637	4683	58546	82	4789	0.561983	0.0262716	135.657	3018.1	11.3836	6.58341	12.2658	6.95917	4.53271	5.91674	8.87193	11.6928	11.8684	14.9706
Shanghai	97.2539	7081382	6094719	6.78495	986663	2277011	104.037	5210.12	0.753	35.39	-0.95	31799		608.9	-1290348	60893150	11660	110031	810	237993	1261.77	70.52	441.66	3547	122712	179233	5381837	112	31	257601	11579	543	67202	66	4641	0.677339	0.00285919	142.049	4265.31	11.6085	6.69827	12.38	7.14106	4.26998	6.0928	8.17414	11.7176	12.0964	15.4985
Shanghai	114.074	8623847	7197900	6.85721	1425947	2802848	104.558	5741.03	0.764	31.85	-0.54	33958	4.8	726.4	-1376901	72627110	12627	106359	833	252691	1451.84	54.65	645.59	4468	165617	216196	6798668	460	61	353032	21643	3775	94332	80	4552	0.680676	0.0145221	148.912	4682.79	11.5746	6.72623	12.4399	7.28128	4.01908	6.47171	8.40492	12.0174	12.2839	15.7322
Shanghai	71.718	10884386	8862277	6.94755	2022109	3260390	104.662	6694.23	0.776	33.66	-1.35	38486	4.9	1123.55	-1238281	112339550	14013	135123	915	284967	2536.42	73.99	1304.73	8555	181907	403361	5455262	835	318	256350	18594	827	32121	61	4588	0.584931	0.00386398	159.028	2150.77	11.8139	6.82002	12.5601	7.8389	4.31735	7.17452	9.05439	12.1113	12.9076	15.5121
Shanghai	75.7859	13825254	11061932	7.04383	2763322	3932537	106.965	8072.83	0.812	31.92	0	44839	4.5	1600.1	-1169215	160009920	15937	169705	1364	356469	3850.9	132.4	2101.8	5947	291844	499167	8172256	1804	247	167311	48945	3578	118592	67	6727	0.364389	0.00871756	129.623	2122.17	12.0418	7.21891	12.784	8.25632	4.89335	7.65103	8.69081	12.584	13.1207	15.9163
Shanghai	84.8425	16462550	14173976	7.15149	2288574	3512373	108.034	9154.18	0.891005	26.53	0.96	49649		1863.4	-1223799	186336738	17894	170503	1248	389357	4030.28	93.861	2726.02	7044.97	341939	340142	1.25718e+07	1445	264	141906	9372.6	5668.7	53656.2	74	8518	0.293289	0.0143296	84.3967	3119.34	12.0465	7.1301	12.8723	8.30184	4.55241	7.91097	8.86021	12.7424	12.7371	16.347
Shanghai	87.8447	17955660	15760742	7.19758	2194918	3716265	109.331	10572.2	0.886965	29.05	1.58	54858	4.4	2275.2	-1521347	227524196	20022	247514	1229	427093	4609.91	121.564	3191.27	10006.3	404956	398536	1.53677e+07	1719	562	116210	19292.6	6751.7	75787.7	103	8503	0.222981	0.0140443	86.4518	3333.61	12.4192	7.11477	12.9648	8.43618	4.80863	8.06849	9.21107	12.9115	12.8956	16.5478
Shanghai	81.5043	21816780	20744792	7.31691	1071988	3927353	112.829	12494	0.886628	28.56	3.04	62041	4.22	2828.5	-2855365	282853878	22889	460140	1318	502404	5792.14	152.97	4180.3	11411.1	472085	525342	1.40898e+07	1931	345	243340	7344.8	3321	100386	110	12577	0.340134	0.00580117	90.6991	2432.57	13.0393	7.18463	13.1272	8.66443	5.03676	8.33838	9.34243	13.0649	13.1718	16.461
Shanghai	80.0887	25939161	23587464	7.37268	2351697	4150236	119.374	14069.9	0.886035	26.49	2.72	66932	4.2	3220.6	-1798539	322055310	25167	545970	1542	513462	6063.54	105.64	4402.03	10813.6	485621	547268	1.60632e+07	1639	658	78889.9	9643.5	6283.9	92827	123	16142	0.139749	0.0108634	90.2555	2649.15	13.2103	7.34148	13.1489	8.71021	4.66946	8.39005	9.28865	13.0932	13.2127	16.592
Shanghai	109.411	29896500	25402975	7.40488	4493525	4937060	118.896	15046.5	0.885973	27.62	2.7	69164	4.3	2777.1	-443535	277713611	26582	771524	1536	475240	5785.7	75.91		21452.9	633020	845513	1.22919e+07	4130	2960	47739.3	5869.7	9083.9	79714.3	278	27728	0.0701265	0.0127451	146.138	2124.53	13.5561	7.33759	13.0716	8.66332	4.34264		9.97366	13.3583	13.6477	16.3245
Shanghai	95.9536	33028900	28735800	7.45842	4293100	5585000	122.582	76074	0.892749	23.07	1.98	76074	4.4	3689.5	-1291900	368950652	32271	713007	1423	531834	7019.7	251.2		19277.7	673565	851462	1.1762e+07	3453	2509	49054.2	5991.2	11727.8	102880	111	24723	0.0678838	0.0151045	121.296	1675.56	13.4772	7.26123	13.1841	8.85662	5.53022		9.86675	13.4203	13.6547	16.2804
Shanghai	101.561	39148800	34298300	7.53527	4850500	6143600	128.956	19195.7	0.893055	19.27	1.87	82560	3.5	4375.5	-1293100	437548615	35439	733516	962	586846	7063.56	221.97		19051.4	717383	1.14774e+06	9957527	5031	3596	65658.4	16267.8	14480.7	94273.7	174	19635	0.0838505	0.0178409	162.487	1409.7	13.5056	6.87005	13.2825	8.86285	5.40704		9.85495	13.4834	13.9533	16.1138
Shanghai	128.715	41840170	37437053	7.5733	4403117	6040000	136.707	20181.7	0.893277	21.18	4.2	85373	3.1	4365.9	-1636883	436586950	36893	800232	1030	596542	7051.6	215.5		22606	907644	1320820	8484068	6174	4953	70135	3308	6492	126229	249	29320	0.0717289	0.0062793	187.308	1203.14	13.5927	6.93828	13.2989	8.86115	5.37759		10.026	13.7186	14.0938	15.9537
Shanghai	155.567	45286079	41095086	7.61379	4190993	6152900	146.687	21818.2	0.896066	25.01	2.94	90993	4	4412.7	-1961907	441268216	39223	810746	1024	609434	6823.43	235.722		26865.2	1.0615e+06	1.42174e+06	7.95011e+06	7088	5359	44133	14319.4	16629.6	53958.9	176	23094	0.0399165	0.0149083	208.362	1165.12	13.6057	6.93245	13.3203	8.82826	5.46689		10.1986	13.8752	14.1674	15.8887
Shanghai	180.542	49234400	45855500	7.66139	3378900	5265700	157.395	23567.7	0.895713	24.67	3.14	97370	4.06	4664.1	-1886800	466399838	43007	679531	1003	580596	7056.89	302.333		24649.1	1.27406e+06	1.74983e+06	9462702	8170	8407	39097.1	32513.9	32695.5	32020.7	138	18765	0.0297733	0.0250332	247.961	1340.92	13.4292	6.91175	13.2718	8.8619	5.71483		10.1125	14.0577	14.375	16.0629
Shanghai	177.769	61915600	55195000	7.7419	6720600	4378500	167.563	25123.5	0.876	28.47	2.45	103796	4	4492.41	2342100	449240723	45816	880310	1020	571217	7213.01	284.985		27371	1.28225e+06	1.65506e+06	1.03542e+07	7229	10987	18198.2	30938.6	23963.7	46295.7	151	22551	0.0139938	0.0180375	229.454	1435.49	13.688	6.92854	13.2555	8.88378	5.65594		10.2173	14.0641	14.3193	16.1529
Jiangsu Province	65.3	4249003	2965804	6.47214	1283199	1926013	99.4	7199.95	0.2688	44.3	4.13	10049	2.6	280.7	-642814	26341580	3498	43221	1053	409837	758.53	25.06	271.59	6699	49532	55071	1720685	64	35	25289	7352	1340	60812	193	8552	0.337993	0.0121438	72.6023	2268.45	10.6741	6.96035	12.9235	6.6327	3.2604	5.60797	8.80986	10.8104	10.9164	14.3582
Jiangsu Province	55.5347	4846506	3433647	6.53576	1412859	2034386	98.1078	7697.82	0.2895	42.48	3.56	10695	2.8	328.6	-621527	31257410	3594	60825	1074	406977	911.07	44	346.2	6445	50596	73744	1998729	94	70	35228	1023	4211	70903	201	8771	0.410468	0.0346587	80.9422	2193.83	11.0158	6.98008	12.9165	6.81572	3.80666	5.8499	8.77122	10.8316	11.2084	14.508
Jiangsu Province	56.1093	5912810	4483097	6.65158	1429713	2182472	98.2059	8582.73	0.4149	41.925	1.01	11765	3.2	492	-752759	45636360	3873	79704	1130	392389	1229.28	66.38	531.39	6272	68974	97846	2824340	129	84	54830	2373	8472	107929	193	9033	0.442877	0.0478907	79.5962	2297.56	11.2861	7.03086	12.88	7.115	4.21035	6.27738	8.74401	11.1415	11.4912	14.8538
Jiangsu Province	60.4271	7296421	5721473	6.75751	1574948	2346430	98.9916	9456.84	0.426	41.37	2.41	12879	3.6	513.5	-771482	51350930	4123	87820	1251	402191	1395.02	69.23	584.67	7503	84297	101980	2790687	207	104	69913	3552	9921	140445	204	10245	0.453362	0.044144	73.1029	2000.46	11.3831	7.1325	12.9047	7.24138	4.25178	6.37276	8.92319	11.3421	11.5325	14.8418
Jiangsu Province	67.8561	8602526	6436966	6.80868	2165560	2941962	98.1996	10606.9	0.447	40.22	2.18	14369	4.2	703	-776402	70288540	4708	145528	1386	458699	1789.33	72.22	840.62	9520	121417	145660	3576289	225	117	84131	4447	11401	193397	183	9364	0.409301	0.036215	81.4048	1998.67	11.8881	7.2349	13.0362	7.49016	4.29347	6.73533	9.16125	11.707	11.889	15.0898
Jiangsu Province	48.4531	10476812	7981065	6.90206	2495747	3346501	99.1816	12442.9	0.4677	39.59	2.01	16743	4.1	1136.23	-850754	113617400	5261	136312	1575	596615	3128.55	123.26	1530.57	9817	151588	159390	4838415	676	246	186751	7246	15246	282154	184	10134	0.551964	0.0351499	50.9469	1546.54	11.8227	7.36265	13.299	8.04864	4.82238	7.33405	9.19197	11.9289	11.9791	15.3921
Jiangsu Province	49.249	13120404	9804939	6.99144	3315465	4360761	103.248	15003.6	0.4818	37.08	2.25	20031	3.8	1708.5	-1045296	170849007	5913	241678	2668	834626	4916.1	193.3	3373.4	11696	242113	221209	5283239	711	222	177111	9194	14655	254713	394	10868	0.422473	0.0294972	44.9968	1074.68	12.3954	7.88946	13.6347	8.50047	5.2694	8.12397	9.36709	12.3972	12.3069	15.4801
Jiangsu Province	62.1427	16733965	13226753	7.12145	3507212	3995071	105.416	18305.7	0.505008	35.88	2.21	24616	3.56	2279.2	-487859	227922762	7066	245943	2220	1000337	6137.52	252.346	3876.44	18901.4	381402	534778	5294970	1000	489	168260	11720.6	16724.4	216469	225	14095	0.306116	0.0279733	87.1325	862.722	12.4129	7.70571	13.8158	8.72234	5.53475	8.26293	9.84705	12.8516	13.1896	15.4823
Jiangsu Province	68.6132	20132502	16566820	7.21924	3565682	4744004	107.103	21742	0.518939	35.19	2.28	28526	3.4	2839.8	-1178322	283978384	8182	330046	2501	1221713	7536.66	325.846	4778.1	17924.4	517115	805619	7442173	808	695	100497	9625.2	18170.2	285658	253	14734	0.162718	0.0226343	106.893	987.463	12.707	7.82485	14.0158	8.92767	5.78949	8.47201	9.79397	13.156	13.5994	15.8227
Jiangsu Province	76.7597	25537217	22377276	7.34981	3159941	5358438	111.708	26018.5	0.532047	34.07	2.3	33837	3.17	3494.7	-2198497	349471786	9530	573170	2936	1487226	9557.31	457.28	6136.32	23965.5	733616	1121266	1.33526e+07	1634	1474	195985	52967.3	18282.2	396523	354	21972	0.210827	0.0161769	117.32	1397.11	13.2589	7.98514	14.2124	9.16517	6.12748	8.72214	10.0844	13.5057	13.93	16.4072
Jiangsu Province	81.8029	32474927	27314074	7.43639	5160853	6429937	117.741	30982	0.54303	34.22	2.3	40014	3.25	3922.7	-1269084	392271930	10882	745893	4381	1972553	11670.7	687.22	7570.17	29373.3	954698	1.46598e+06	2.44177e+07	2776	1695	150536	73987.7	16412.3	524858	421	34706	0.136203	0.0110927	125.612	2092.21	13.5223	8.38526	14.4948	9.36492	6.53411	8.9321	10.2879	13.7692	14.198	17.0108
Jiangsu Province	99.8084	40173640	32287800	7.50904	7885840	8797119	117.27	34457.3	0.556082	34.62	2.56	44253	3.2	3387.4	-911279	338739703	11993	972561	4542	1923840	12781.8	676.1		59675.5	1.27573e+06	1.65321e+06	2.40771e+07	7210	3012	103355	24284.3	35434.1	612214	853	50874	0.0749447	0.0187686	129.341	1883.7	13.7877	8.42134	14.4698	9.45586	6.51782		10.9967	14.059	14.3182	16.9968
Jiangsu Province	83.5721	49140600	40798600	7.61065	8342000	9924300	121.726	52840	0.605795	31.4	2.85	52840	3.2	4658	-1582300	465798959	14035	1183946	4868	2267628	16169.6	942.1		64495.9	1.35133e+06	1839490	2.5619e+07	7528	3604	130605	21596.1	52314.5	693797	423	50152	0.0881314	0.0255801	113.762	1584.39	13.9844	8.49064	14.6342	9.69095	6.84917		11.0744	14.1166	14.425	17.0588
Jiangsu Province	108.651	62217200	51489100	7.71172	10728100	12206900	128.177	49110.3	0.618939	31.24	2.61	62290	3.2	5395.8	-1478800	539580894	17167	1.39372e+06	4061	2333488	19396	1065.13		79682.6	2.1074e+06	3.09566e+06	4.89618e+07	15285	6850	198574	73867.8	30034.2	960814	943	62594	0.0861126	0.00978881	159.603	2524.32	14.1475	8.30943	14.6629	9.87288	6.97179		11.2858	14.561	14.9455	17.7066
Jiangsu Province	112.654	70276665	58606884	7.76795	11669781	13312700	146.414	54058.2	0.630051	32.73	2.45	68347	3.1	5479.6	-1642919	547961490	19452	3369661	4598	2486148	22863.6	1282		89303	2575680	4159925	58689818	16999	10735	147087	27661	41441	1225605	2474	138869	0.0540211	0.0109018	181.945	2566.95	15.0303	8.43359	14.7262	10.0373	7.15696		11.3998	14.7616	15.241	17.8878
Jiangsu Province	112.581	77984737	65684640	7.81746	12300097	13327600	170.719	59753.4	0.641139	34.38	2.43	75354	3	5508	-1027503	550802269	23585	3.25825e+06	4865	2461783	24854	1521.53		100729	2.79808e+06	4.02323e+06	6.1543e+07	19439	14243	149637	40894.3	47166.6	1.15921e+06	2458	141679	0.0507637	0.0119189	161.875	2476.18	14.9967	8.49003	14.7164	10.1208	7.32813		11.5202	14.8444	15.2076	17.9352
Jiangsu Province	118.108	84724466	72331426	7.85933	12393040	12735700	191.034	65088.3	0.652136	34.82	2.43	81874	3.01	5637.6	-342660	563553079	28316	3341026	4852	2446480	26113.9	1671.16		106001	3.08425e+06	4.24665e+06	6.99882e+07	25884	19259	197532	40560.6	63617.7	877896	2668	148806	0.0601906	0.0160564	162.62	2680.11	15.0218	8.48735	14.7102	10.1703	7.42187		11.5712	14.9418	15.2616	18.0638
Jiangsu Province	120.274	96875800	80285900	7.90464	16589900	12143800	92.0057	70116.4	0.6652	35.59	2.02	87995	3	5455.6	4446100	545560447	31682	3.57925e+06	4903	2473976	28530.2	1813.51		108805	3.43144e+06	4.20411e+06	7.84376e+07	23157	22462	127555	25922.6	58476.9	966752	2810	148584	0.0358402	0.0132957	147.357	2749.29	15.0907	8.49781	14.7213	10.2588	7.50357		11.5973	15.0485	15.2516	18.1778
Zhejiang Province	39.6785	2868113	1981028	6.29689	887085	1379964	99.7	4987.5	0.204	38.8	4.82	11394	3.2	167.4	-492879	14851000	3784	12051	791	196731	343.36	19.9	93.55	1337	13624	22784	803969	50	48	6680	117	1548	59156	75	1777	0.328999	0.0212696	66.356	2341.48	9.39699	6.67456	12.1896	5.84169	3.03975	4.54913	7.19893	9.51966	10.0339	13.5973
Zhejiang Province	17.7967	3440424	2454721	6.39	985703	1465164	98.5036	5364.89	0.2121	39.89	4.29	12214	3.5	202.6	-479461	18305610	3877	13983	779	190041	355.01	28.21	78.97	1482	6318	13174	363498	59	50	3961	413	3722	49790	69	1729	0.385349	0.0663363	37.1088	1023.91	9.54567	6.65929	12.155	5.87496	3.37451	4.38165	7.30182	8.75132	9.48608	12.8035
Zhejiang Province	87.243	4312958	3427745	6.53501	885213	1619338	99.4886	6036.34	0.4867	38.96	1.18	13415	3.5	315.2	-734125	27832620	5099	35530	863	220991	493.77	42.25	122.8	1724	43078	38881	1003813	54	50	8306	1129	3303	86613	68	2790	0.161646	0.0254682	78.7431	2032.96	10.4782	6.76157	12.3059	6.20409	3.767	4.81867	7.45298	10.6708	10.5683	13.8193
Zhejiang Province	71.6325	5972991	5006948	6.69957	966043	1688621	99.2897	6898.34	0.509	38.03	3.77	14664	3.7	328	-722578	32798610	5551	37411	1033	240146	581.51	43.74	147.15	3195	41655	37113	720719	125	41	12827	2489	2678	154886	64	4138	0.235436	0.0136257	63.8218	1239.39	10.5297	6.94119	12.389	6.36735	3.80087	4.99823	8.06966	10.6372	10.5217	13.488
Zhejiang Province	64.1088	7499039	5668522	6.75347	1830517	2464953	98.3961	8003.67	0.519	38.09	3.79	16841	4.2	419.6	-634436	41955760	6098	49882	1139	254201	730.04	64.46	182.22	2808	46802	53496	771424	276	69	7946	9828	2150	123589	63	3780	0.145138	0.012618	73.2782	1056.69	10.8174	7.03878	12.4459	6.59447	4.18144	5.21069	7.94058	10.7537	10.8874	13.556
Zhejiang Province	94.0182	8967740	7065607	6.84915	1902133	2762202	100.266	9705.02	0.5299	38.13	3.28	20149	4.2	614.225	-860069	61410810	7033	72469	1294	295153	1069.58	73.47	253.33	5376	100560	112137	2230397	353	177	28555	6504	8662	152849	103	7165	0.221159	0.0341819	104.842	2085.3	11.1909	7.16627	12.5953	6.97596	4.3104	5.53863	8.58989	11.5185	11.6275	14.6177
Zhejiang Province	166.082	10629355	8059479	6.90631	2569876	3647706	104.176	11648.7	0.54	34.04	4.95	23817	4.1	852	-1077830	85204882	8174	121544	1945	369004	1405.4	88.6	473.7	8451	233411	154866	2408584	556	304	9604	2933	7384	213185	162	8454	0.0395202	0.016534	110.194	1713.81	11.708	7.57353	12.8186	7.24879	4.49536	6.16268	9.04216	12.3606	11.9503	14.6945
Zhejiang Province	188.579	12655345	10665964	7.028	1989381	3074901	105.53	13437.9	0.560208	36.01	5.02	27062	3.72	1073.9	-1085520	107389656	9558	180522	1991	429489	1741.78	81.9541	744.661	11571	328462	384648	2779731	838	333	9196.8	7904.2	11228.7	212220	193	11397	0.0272369	0.0207677	220.836	1595.91	12.1036	7.59689	12.9704	7.46324	4.41829	6.61427	9.35635	12.7022	12.8601	14.8379
Zhejiang Province	155.308	14718593	12982044	7.11334	1736549	3372108	106.691	15718.5	0.565063	33.39	4.87	31241	3.5	1391.4	-1635559	139141607	11099	293470	2301	517967	2406.99	118.404	1253.41	17516.7	373825	430086	4074322	1317	575	20889.1	10177.9	14729.9	236551	242	17396	0.0529221	0.0241325	178.682	1692.71	12.5895	7.74153	13.1577	7.78655	4.78251	7.13442	9.77096	12.8315	12.9717	15.2202
Zhejiang Province	140.366	18067928	16494981	7.21735	1572947	3878556	111.172	18753.7	0.572066	33.86	4.81	36676	3.27	1768.5	-2305609	176847368	12730	270349	2695	582618	2774.87	164.8	1411.84	16222.2	389497	452210	4.72608e+06	1997	582	20323.6	15989.7	13706.9	236811	262	15678	0.0495915	0.0218852	162.966	1703.17	12.5075	7.89952	13.2753	7.92872	5.11078	7.25336	9.6942	12.8726	13.0219	15.3686
Zhejiang Province	166.983	22085756	19333890	7.28632	2751866	4559802	116.731	21462.7	0.575979	32.75	4.58	41405	3.49	2111.3	-1807936	211133730	14264	426215	2849	539914	2600.3	182.4	1288.16	19736.1	434206	505113	5041521	2467	982	13062.5	9728.3	21470.1	161790	292	24485	0.0292051	0.0360239	194.252	1938.82	12.9627	7.95507	13.1992	7.86377	5.21167	7.16175	9.89025	12.9813	13.1325	15.4332
Zhejiang Province	241.925	26533486	21425131	7.33092	5108355	7143717	114.98	22990.3	0.579037	33.2	4.63	43842	3.3	1877.3	-2035362	187730863	15867	575892	3094	553078	2569.39	198.33		31245.1	621601	701201	6.75497e+06	6301	2790	17470.7	9808.1	19119.8	249117	792	35599	0.0273376	0.0219587	272.906	2629.02	13.2637	8.03754	13.2233	7.85181	5.29496		10.3496	13.3401	13.4606	15.7258
Zhejiang Province	157.777	32078830	26084655	7.41639	5994175	8351100	119.349	51711	0.616119	29.11	4.73	51711	3.2	2535.3	-2356925	253534656	18274	545013	3339	646326	3323.7	296.3		24484.6	524402	580192	6.95699e+06	3358	2199	22273.1	17394.2	12226.2	261491	293	29852	0.0407428	0.0155571	174.562	2093.15	13.2086	8.11373	13.3791	8.10913	5.69474		10.1058	13.17	13.2711	15.7553
Zhejiang Province	241.16	38425916	31507953	7.49842	6917963	10357100	125.794	32318.8	0.622918	26.87	4.07	59249	3.1	3093.8	-3439137	309377765	21346	795394	1923	586366	3607.31	350.238		41737.7	869939	975403	1.14093e+07	7243	4672	22461.6	13871.3	24683	284662	840	46277	0.0251699	0.0213779	270.396	3162.81	13.5866	7.56216	13.2817	8.191	5.86146		10.6392	13.6762	13.7906	16.2499
Zhejiang Province	290.492	41618779	34412267	7.53671	7206512	11085500	133.363	34665.3	0.631915	26.72	4.6	63374	3	3124	-3878988	312401360	22845	1041953	2143	644264	3976.9	370.9		49022	1155257	1202898	13574710	10237	5929	26715	15690	29407	311325	1020	56319	0.0226021	0.0200514	302.471	3413.39	13.8566	7.67043	13.3759	8.28851	5.91862		10.8	13.9598	14.0002	16.4237
Zhejiang Province	299.229	47304659	37969241	7.57943	9335418	11175600	143.232	37756.6	0.640051	26.8	4.56	68805	3	3357.9	-1840182	335788705	24771	1.19308e+06	2391	670358	4360.13	419.171		55109	1304677	1475047	18187699	12586	6672	22222.6	15644.6	38852	314396	988	58311	0.0167478	0.0239964	338.303	4171.37	13.992	7.77989	13.4156	8.38049	6.04066		10.9171	14.0815	14.2042	16.7163
Zhejiang Province	320.876	51591900	41220200	7.61511	10371700	10155700	153.688	40173	0.648693	27.63	5	73002	2.96	3551.5	216000	355039765	26885	1.35071e+06	2437	672586	4792.42	474.993		62744.2	1.53777e+06	1.69789e+06	2.06805e+07	12163	8439	16409.1	17145.6	37149.8	371310	1051	61843	0.0105581	0.0194595	354.287	4315.25	14.1161	7.79893	13.4189	8.475	6.1654		11.0468	14.2458	14.3449	16.8447
Zhejiang Province	350.462	66459800	48099400	7.68214	18360400	9135800	162.93	42886.5	0.658	31.89	5.02	77644	2.9	3467.84	9224600	346783826	28712	1.58178e+06	2603	691881	5288.07	518.713		69707.2	1.85327e+06	1.93923e+06	2.71254e+07	12938	10383	12637.6	8296.5	41045.9	344566	1139	69251	0.00677291	0.0186756	366.718	5129.54	14.2741	7.8648	13.4472	8.5734	6.25328		11.1521	14.4325	14.4778	17.116
Anhui Province	48.2802	2420656	1591862	6.20191	828794	987991	100	2805.45	0.2233	51.91	9.2	4235	3.2	25.4	-159197	2331490	2370	2316	173	65206	47.39	-0.57	2.88	393	2288	4673	21220	11	5	1583	200	376	11257	41	704	0.408938	0.0277593	98.6073	447.774	7.74803	5.15906	11.0853	3.87929	-0.84397	1.35584	5.97635	7.73587	8.44977	9.96275
Anhui Province	80.6429	2886031	1742917	6.24128	1143114	1329121	97.8	2908.59	0.26	48.5	8.6	4495	3.2	28.2	-186007	2648440	2523	2313	176	59144	56.62	0.85	3.38	890	4566	5026	41697	9	9	1130	283	755	6513	41	774	0.198385	0.0681469	88.7672	736.436	7.74673	5.17615	10.9877	4.05387	0.615186	1.47705	6.79234	8.42661	8.52258	10.6382
Anhui Province	110.613	3234728	1787187	6.25217	1447541	1617077	98.4846	3038.24	0.28	48.2	0.62	4779	3.3	36.9	-169536	3346840	2588	4467	175	53973	79.24	2.45	4.42	1136	8765	6208	43246	3	1	1906	749	1511	10450	27	1191	0.178615	0.0786365	78.3443	545.76	8.4047	5.17048	10.8963	4.38502	1.23837	1.6901	7.03615	9.07864	8.73376	10.6747
Anhui Province	106.816	4037988	1921813	6.28371	2116175	2274582	98.977	3246.71	0.293	47.9	6.61	5313	3.7	36.2	-158407	3619970	2739	3758	179	53556	80.25	3.53	6.5	1365	8572	6533	33827	6	6	3515	787	775	9294	20	782	0.290808	0.0433785	81.4081	421.52	8.23191	5.19296	10.8885	4.39753	1.51072	2.0149	7.21964	9.05637	8.78477	10.429
Anhui Province	195.703	4568579	2002154	6.3015	2566425	2538915	97.9873	3519.72	0.307	48	6.03	5736	4	41.8	27510	4180970	2988	15266	209	55814	85.87	4.59	7.63	978	16805	13732	178357	40	20	6697	250	115	15481	30	1397	0.284954	0.00356192	159.916	2077.06	9.63345	5.34711	10.9298	4.46441	1.72098	2.15524	6.88653	9.72949	9.52756	12.0915
Anhui Province	294.952	5074398	2207487	6.3439	2866911	2934491	99.653	3923.1	0.32	42.87	5.95	6375	4.1	59.4275	-67580	5947810	3312	35663	220	56535	100.43	6.15	8.78	1361	29622	31799	399906	49	26	13551	100	1192	32450	38	1947	0.313877	0.0192035	316.629	3981.94	10.4819	5.39816	10.9426	4.61937	1.96711	2.28034	7.21671	10.2963	10.3672	12.899
Anhui Province	52.36	6015280	2746284	6.43875	3268996	3540808	104.137	4759.32	0.335	43.29	6.12	7681	4.2	72.1	-271812	7211555	3707	20183	258	61335	133.9	7.8	10	611	7011	20193	153345	11	28	8292	8227	2114	42013	31	1294	0.541855	0.0431217	150.807	1145.22	9.91265	5.55683	11.0241	4.90453	2.17475	2.3979	6.41673	8.85538	9.91314	11.9405
Anhui Province	119.564	7130633	3340170	6.52377	3790463	4008488	105.595	5375.12	0.355065	49.66	6.2	8631	4.4	91.2	-218025	9119388	3870	22431.8	287	64533	156.49	9.46687	15.5543	1404.08	18710.5	25873.9	348386	43	34	3374	280	348.1	32871	33	1417	0.152777	0.00674854	165.339	2226.26	10.0183	5.66296	11.0749	5.05936	2.34822	2.80665	7.24785	9.83689	10.161	12.7611
Anhui Province	92.1957	9402329	4280265	6.63147	5122064	5304457	106.862	6112.5	0.371031	46.08	6.3	9996	4.2	122.5	-182393	12245136	4409	25884.6	332	71348	203.709	13.3962	22.227	1464	18781.1	43603.6	431276	36	36	1596.4	220.3	579	14901.5	36	1801	0.0783413	0.0171899	214.049	2117.12	10.1614	5.80814	11.1753	5.32159	2.66696	3.14531	7.28961	9.84066	10.6829	12.9745
Anhui Province	106.975	12438342	5436973	6.73536	7001369	7177865	112.526	7360.92	0.387055	45.72	6.35	12039	4.06	159.3	-176496	15932286	5276	33562.7	391	88363	267.69	16.89	37.11	2409.82	28636.2	63617.9	448942	72	79	2151	331	651.4	21575.9	36	2475	0.0698667	0.012973	237.655	1677.1	10.4212	5.97126	11.3892	5.59356	2.88424	3.64048	7.78772	10.2625	11.0607	13.0147
Anhui Province	149.317	16471253	7246197	6.86011	9225056	9146950	119.503	8851.66	0.405053	44.63	6.45	14448	3.92	201.8	78106	20183848	6006	29823.6	489	101019	329.11	31.01	32.1	3873.41	49141.7	61292.5	370112	185	165	1644.8	867.8	1119.8	39704.2	38	3155	0.0323866	0.0126038	186.237	1124.59	10.3031	6.19441	11.5231	5.79943	3.46605	3.49953	8.26215	10.8025	11.0234	12.8216
Anhui Province	152.384	21419217	8639175	6.93647	12780042	11897131	118.427	10062.8	0.420975	41.66	6.47	16408	3.9	156.8	882911	15677726	6829	68798.1	617	114639	431.42	40.92		4565.5	65741.4	123256	895473	906	410	89	2874.4	2302.7	33142.5	148	5573	0.00135196	0.0232869	285.697	2075.64	11.1389	6.42649	11.6496	6.0694	3.73576		8.4265	11.0935	11.722	13.7051
Anhui Province	184.642	25876135	11493952	7.06047	14382183	14030700	122.099	20888	0.430082	39.2	6.75	20888	3.7	242.7	351483	24273372	8237	80470.5	745	146412	661.5	69.6		6692.69	122141	151688	841827	938	347	312.3	7412.6	2935.3	34269	48	5347	0.00255036	0.0187667	229.309	1272.6	11.2957	6.61473	11.8942	6.49602	4.25703		8.80892	11.7129	11.9296	13.6433
Anhui Province	197.744	33029900	14635600	7.16541	18394300	18146200	128.936	15300.6	0.448056	39.85	6.32	25659	3.7	313.1	248100	31309246	10055	115630	574	149818	1055.13	85.8781		8393.88	208645	284753	2.58679e+06	2289	686	13234.7	4502.9	6744.9	46851.7	147	9033	0.059648	0.0263991	269.875	2451.63	11.6582	6.35437	11.9172	6.96237	4.46451		9.03538	12.2484	12.5594	14.7659
Anhui Province	153.367	39610080	17927192	7.25351	21682888	20951700	137.507	17212.1	0.46493	39.72	6.86	28792	3.7	392.8	731188	39284540	10978	204185	744	187326	1460	143.4		9973	223916	382587	3898078	3182	1611	942	1166	3198	65348	248	13552	0.00418931	0.0110556	262.046	2669.92	12.2268	6.61338	12.1406	7.28688	4.97259		9.20774	12.319	12.8547	15.176
Anhui Province	164.564	43496871	20750750	7.31703	22746121	21546400	142.732	19229.3	0.478607	40.83	6.82	32001	3.4	455.2	1199721	45518969	11618	251896	841	205182	1831.38	157.784		11099.5	301380	409680	4199537	3784	2722	8217.5	3417.1	3184.4	72062.3	243	11851	0.0265426	0.00852717	223.7	2293.1	12.4368	6.73578	12.2317	7.51337	5.06754		9.31475	12.6161	12.9231	15.2505
Anhui Province	147.913	46640973	22184418	7.34605	24456555	22936900	152.723	20848.7	0.491534	39.47	6.97	34426	3.21	492.7	1519655	49177300	12944	227889	1036	252133	2533.04	191.336		13150.6	374669	524986	5.42331e+06	4994	3775	3873.4	1258.7	4070	84571.4	311	13967	0.0102324	0.00886246	207.255	2141.03	12.3366	6.94409	12.4377	7.83757	5.25924		9.4843	12.8338	13.1711	15.5062
Anhui Province	167.098	52390100	24543000	7.38993	27847100	24327400	163.764	22005.6	0.505	40.76	6.98	35997	3.1	478.445	3519700	47844532	13941	414446	1198	266994	3064.15	221.948		15926.4	512012	725672	8.70715e+06	5722	4807	307.8	3887.4	5060	67830.8	401	18035	0.000600797	0.0087265	236.827	2841.62	12.9347	7.08924	12.495	8.02785	5.40694		9.6758	13.1461	13.4949	15.9797
Fujian Province	70.1438	2548663	1879249	6.27398	669414	749961	99.7	3330.18	0.1985	52.81	5.33	9603	2.1	181.1	-80547	17152960	3934	20509	320	106048	268.42	11.31	102.22	1031	18828	20286	703958	13	6	9542	2854	1159	26630	30	1774	0.336341	0.0254961	75.5756	2622.6	9.92867	5.77144	11.5717	5.59627	2.51041	4.63686	6.93925	9.84315	9.91774	13.4645
Fujian Province	68.699	2792361	2089218	6.31998	703143	825225	98.8027	3550.24	0.2031	50.95	5.21	10323	2.2	184.3	-122082	17619190	4066	13107	294	105516	337.05	14.61	140.87	2439	23155	28746	1107855	30	17	5434	2094	822	17864	33	2342	0.190073	0.0200395	85.287	3286.92	9.48098	5.68698	11.5666	5.82319	2.74791	4.95491	7.79975	10.05	10.2663	13.9179
Fujian Province	68.0158	3241839	2341061	6.36941	900778	916525	100.878	3920.07	0.4157	47.24	1.41	11194	2.6	229.6	-15747	21220460	4574	22457	310	124305	414.58	19.6	195.6	1595	28198	28892	1529296	50	1	11572	858	540	16177	25	1414	0.290973	0.012169	69.6898	3688.78	10.0194	5.73979	11.7305	6.02968	3.02529	5.28117	7.37526	10.247	10.2714	14.2403
Fujian Province	61.5068	3731855	2742846	6.4382	989009	1018831	99.5661	4072.85	0.4235	43.53	6.04	11691	3.8	226.3	-29822	22629520	4770	30255	326	131235	498.53	23.03	249.62	2855	30663	40017	1618904	86	59	17923	2143	1851	42289	45	2546	0.368892	0.0253728	80.27	3247.36	10.3174	5.78996	11.7848	6.21367	3.1793	5.52394	7.95718	10.3308	10.5971	14.2973
Fujian Province	58.0033	3975582	2728867	6.43598	1246715	1318835	99.0683	4467.55	0.438	40.23	5.78	12739	4.2	284	-72120	28397370	5076	41722	342	139157	723.7	48.26	366.21	2554	41977	47490	2175056	112	60	24372	517	1285	42692	44	2890	0.36733	0.0151767	65.6211	3005.47	10.6388	5.83773	11.8434	6.58576	3.89711	5.90593	7.84581	10.6449	10.7683	14.5926
Fujian Province	66.7844	4523010	3047095	6.48389	1475915	1505674	99.8609	4983.67	0.452	41.51	5.85	14125	4.1	353.347	-29759	35325530	5524	48736	417	170859	988.48	64.92	511.33	4081	66015	91938	6007384	243	66	33883	4242	866	48222	31	3719	0.339176	0.00758073	93.0095	6077.4	10.7942	6.03548	12.0486	6.89718	4.18844	6.23897	8.31434	11.0977	11.4289	15.6085
Fujian Province	61.7193	5166787	3335230	6.52313	1831557	1946726	103.855	5763.35	0.463	38.46	5.96	16235	4	475.3	-115169	47527013	6144	60518	547	200290	1272.6	76.2	730.4	3835	78544	101726	4742034	204	324	25971	1953	6388	40581	43	3818	0.248491	0.0536243	79.9356	3726.26	11.0107	6.30628	12.2075	7.1496	4.3464	6.59496	8.25219	11.2714	11.53	15.372
Fujian Province	97.7679	5930663	4326003	6.63609	1604660	1839945	106.14	6568.93	0.493956	37.43	5.98	18353	3.95	544.1	-235285	54411187	6793	115969	517	230226	1421.93	69.0887	827.544	5276.64	139019	190738	6.12011e+06	233	434	27311.4	3327.6	9702	33521.5	43	4896	0.1642	0.0562303	134.14	4304.09	11.6611	6.24998	12.3468	7.26047	4.24976	6.71967	8.57123	11.8424	12.1587	15.6271
Fujian Province	89.484	7286973	5411707	6.73333	1875266	2330878	106.989	7583.85	0.504045	37.55	6.25	21105	3.9	626.6	-455612	62659633	7971	128407	572	269814	1605.72	101.337	942.48	5472.66	143687	219907	6.52278e+06	187	423	59996.7	26390.4	3960.7	71042.4	64	7505	0.294559	0.0184451	136.952	4062.2	11.763	6.35089	12.5055	7.38195	4.62827	6.84958	8.6077	11.8754	12.301	15.6908
Fujian Province	96.2045	9106446	6994577	6.84476	2111869	2858648	112.553	9248.53	0.51412	38.28	6	25582	3.89	744.5	-746779	74447381	8943	148974	605	288580	1715.87	118.19	1065.01	8226.27	165074	257496	7.10519e+06	311	407	154765	11364.1	8503.2	48357	58	7957	0.483884	0.0398404	150.067	4140.87	11.9115	6.40688	12.5727	7.44826	4.78072	6.97168	9.01521	12.0142	12.4588	15.7763
Fujian Province	89.7849	11377159	8334032	6.92086	3043127	3624488	117.73	10823	0.530091	38.39	6.3	29755	3.86	848.2	-581361	84821068	10645	273511	677	284456	1922.46	107.98	1236.02	10716.2	172608	338565	7.98603e+06	604	208	67124.3	4088.3	15376.2	44698.9	77	12171	0.279997	0.0707581	176.11	4154.07	12.5191	6.51915	12.5583	7.56188	4.69116	7.12046	9.27961	12.0588	12.7325	15.8932
Fujian Province	162.059	14118238	9324282	6.96962	4793956	5600901	115.611	12236.5	0.551009	37.19	6.2	33437	3.9	796.5	-806945	79649592	11336	294614	743	270506	1948.06	114.23		14113.7	315701	383370	6400470	2302	541	89399.2	2754.7	26573.2	62076	174	14009	0.220684	0.0703409	196.796	3285.56	12.5934	6.61204	12.5081	7.5751	4.74693		9.55497	12.6626	12.8568	15.6719
Fujian Province	145.022	16950900	11514900	7.06126	5436000	6566600	119.311	40025	0.57108	30.48	6.11	40025	3.8	1087.8	-1130600	108783289	13187	337694	791	321249	2576.5	197.7		14034.1	373648	401274	8074863	1865	624	102565	4260.9	30783.9	98744.1	77	12119	0.215377	0.0651659	155.744	3134.04	12.7299	6.67456	12.68	7.85458	5.2918		9.54932	12.8311	12.9024	15.9043
Fujian Province	176.586	21981800	15015100	7.17653	6966700	8778400	125.634	17560.2	0.580914	30.6	6.21	47377	3.7	1435.2	-1811700	143522428	14958	377199	596	332282	2989.83	182.772		22707.2	527962	582328	1.10152e+07	2410	1155	157667	3809.6	24666.9	145570	151	16569	0.22996	0.0366232	194.769	3684.22	12.8405	6.39192	12.7137	8.00331	5.21369		10.0305	13.1768	13.2748	16.2148
Fujian Province	178.91	26075020	17761728	7.24949	8313292	9594500	134.384	19701.8	0.596051	33.89	7.01	52763	3.6	1559.4	-1281208	155937960	16144	463148	692	355641	3229.4	181.6		26786	577771	625912	12106266	3444	1857	96007	2119	50950	129904	233	22141	0.142491	0.0719963	193.817	3748.77	13.0458	6.54103	12.7817	8.08036	5.2073		10.1957	13.2669	13.347	16.3092
Fujian Province	198.97	30688006	21194500	7.32622	9493506	10051100	143.925	21868.5	0.607578	33.37	6.19	58145	3.6	1693.2	-557594	169320901	17115	545438	742	377439	3545.04	176.944		29185.7	705357	728582	1.2233e+07	3901	2665	79906	11918	64382.4	167595	206	21046	0.101757	0.0737525	205.521	3450.73	13.2093	6.6107	12.8412	8.17359	5.18147		10.2815	13.4665	13.4989	16.3196
Fujian Province	221.679	33067000	23622138	7.37332	9444862	10247600	155.295	24055.8	0.617972	33.66	7.5	63472	3.47	1775	-802738	177407841	19099	517752	796	372151	3627.76	204.363		33140.7	804196	767538	1.17737e+07	4518	3648	81987.4	4926.7	79322.5	119065	213	21617	0.0925174	0.0859156	211.574	3245.44	13.1573	6.68085	12.8271	8.19665	5.32478		10.4085	13.5976	13.5509	16.2814
Fujian Province	236.289	40015800	25442400	7.40556	14573400	10444100	168.998	25979.8	0.626	36.2	7.8	67966	3.7	1688.46	4129300	168845931	20828	585304	844	376757	3962.34	196.842		26465.7	936256	912795	12453956	4673	4363	45767.8	8055.8	49255.2	135182	222	21541	0.0466056	0.0459711	230.368	3143.08	13.2799	6.73934	12.8394	8.28484	5.28747		10.1836	13.7496	13.7243	16.3375
Jiangxi Province	111.082	1752605	971561	5.98747	781044	917463	101	1851.98	0.2118	51.8	9.8	4124	2.5	14.8	-136419	1246280	1973	17251	173	104492	88.97	1.01	6.11	4062	9883	13854	99865	4	6	10	17	60	12463	31	1581	0.00101082	0.00268504	155.715	1122.46	9.75568	5.15906	11.5569	4.49948	0.698135	1.9615	8.30968	9.19867	9.5364	11.5116
Jiangxi Province	108.758	2078293	1051371	6.02176	1026922	1115688	99.586	1962.98	0.2143	49.94	9.49	4402	2.6	15.1	-88766	1313820	2056	11362	170	100380	91.23	2.43	5.38	5950	9922	10233	118288	10	7	2446	42	278	13630	52	2138	0.197768	0.0118037	112.167	1296.59	9.33812	5.14166	11.5167	4.52429	1.23256	1.85317	8.69131	9.20261	9.23347	11.6809
Jiangxi Province	177.827	2234722	1115536	6.04748	1119186	1182761	99.8848	2003.07	0.2767	49.115	0.91	4851	2.9	20.5	-63575	1624050	2396	20987	173	95360	99.67	3.75	4.51	6493	17724	13422	130176	17	12	3365	22	173	15333	27	2614	0.159562	0.00523338	134.664	1306.07	9.95171	5.15906	11.4654	4.61185	1.55814	1.70656	8.77863	9.78273	9.50472	11.7767
Jiangxi Province	184.957	2837144	1319790	6.12051	1517354	1669252	99.3853	2175.68	0.3041	48.29	9.38	5221	3.3	15.3	-151898	1530940	2500	13719	158	85073	108.09	3.99	6.03	5144	19992	14068	142175	11	5	2472	2	2065	20782	23	2809	0.110043	0.050645	130.151	1315.34	9.52661	5.0689	11.3513	4.69217	1.60744	1.95019	8.54578	9.90314	9.55173	11.8648
Jiangxi Province	60.7094	3413843	1405457	6.14782	2008386	2051194	99.4847	2450.48	0.322	46.85	8.72	5829	3.4	16.9	-42808	1694470	2651	8231	168	97672	139.27	4.5	9.27	1214	8455	10435	132603	33	23	3030	49	2533	19889	25	1965	0.263822	0.0893664	74.9264	952.129	9.01578	5.1299	11.4894	4.94357	1.70475	2.32923	7.1025	9.04263	9.25302	11.7951
Jiangxi Province	114.623	3820981	1681670	6.22574	2139311	2239532	100.281	2807.41	0.3402	43.24	8.09	6624	3.6	25.2674	-100221	2528060	2739	13172	197	99551	141.28	6.32	19.37	1979	16194	15547	240177	45	11	3655	95	85	24831	22	2321	0.18414	0.00207191	110.044	1700.01	9.48592	5.28827	11.5084	4.9578	1.99061	3.01406	7.59085	9.69246	9.65169	12.3891
Jiangxi Province	208.477	4540598	2057667	6.31338	2482931	2878185	103.79	3456.7	0.3558	42.07	7.62	8097	3.6	35.3	-395254	3527948	3353	25329	248	93998	172.7	8.9	19	4535	36004	24901	283581	76	17	221	1412	4707	48635	24	2275	0.00610076	0.0556127	144.186	1642.04	10.1397	5.51745	11.451	5.15733	2.29253	2.99573	8.4198	10.4914	10.1227	12.5553
Jiangxi Province	187.166	5639525	2529236	6.40299	3110289	3362561	105.555	4056.76	0.369984	50.45	7.83	9440	3.48	40.6	-252272	4064606	3821	50581.6	272	109870	229.873	10.7574	27.1285	5441.11	43024.3	45405.3	356989	202	42	4441.8	1309.3	5129.2	34011.5	39	3257	0.0935784	0.066582	197.524	1552.98	10.8314	5.60947	11.6071	5.44187	2.46448	3.33678	8.60192	10.6695	10.7234	12.7855
Jiangxi Province	158.375	6964361	3055214	6.48504	3909147	4251383	106.822	4820.53	0.386725	49.29	7.79	11145	3.6	61.9	-342236	6194863	4117	51672.6	314	127546	322.036	15.5159	47.2788	5655.08	51002.5	50561.5	454584	138	70	7442	79	11570.9	128695	40	3621	0.127334	0.0643911	157.006	1411.59	10.8527	5.75257	11.7562	5.77776	2.80432	3.87699	8.64049	10.8396	10.831	13.0271
Jiangxi Province	119.416	9050582	3898510	6.5909	5152072	5741821	111.949	5800.25	0.398123	46.19	7.87	13322	3.37	94.5	-589749	9448541	4676	58656.2	371	138469	430.36	22.65	70.23	6335.87	51391.8	68387.1	495388	158	82	6879.2	62.9	13111	86733.4	41	3353	0.118055	0.0949211	158.907	1151.1	10.9795	5.91889	11.8384	6.06694	3.16336	4.26591	8.75414	10.8473	11.133	13.1131
Jiangxi Province	97.0835	12100730	4886476	6.689	7214254	7520221	118.666	6971.05	0.413636	45.11	7.91	15900	3.42	136.2	-305967	13617931	5805	39342.8	469	172675	559.16	37.79	60.02	3361.49	54285.2	72067.8	550708	151	131		657.1	286.1	61452.8	47	3686		0.00247196	128.886	984.884	10.5801	6.15273	12.0592	6.32822	3.65816	4.1112	8.12044	10.902	11.1854	13.219
Jiangxi Province	149.835	15623742	5813012	6.7644	9810730	9716657	117.835	7655.18	0.431859	43.02	7.89	17335	3.4	127.8	94073	12778782	6212	55879.5	502	185719	743.43	41.54		6422	111392	108662	836821	434	241	36	176.9	1909.2	49103.2	59	6034	0.000323079	0.0118957	146.162	1125.62	10.931	6.22059	12.132	6.61262	3.75044		8.76764	11.6208	11.596	13.6374
Jiangxi Province	100.424	19232600	7780900	6.89103	11451700	11221700	121.37	21253	0.44061	41.8	7.66	21253	3.3	216.2	230000	21619177	7989	58137.5	555	218106	1039.3	64		5417.72	104371	123956	1.17579e+06	349	203	5020	1856	790	28629.6	33	6518	0.0458904	0.00593982	119.268	1131.33	10.9706	6.32077	12.2927	6.94726	4.17439		8.59762	11.5557	11.7277	13.9775
Jiangxi Province	114.861	25346000	10534300	7.02261	14811700	14865200	127.682	11702.8	0.456996	41.03	7.5	26150	3	314.7	-53500	31468810	9523	71153.1	499	239996	1431.97	85.8176		7725.22	164477	178441	1.43423e+06	561	420	5219.6	3599.1	1130.6	29822.8	59	6197	0.0307585	0.00581886	124.613	1001.58	11.1726	6.21461	12.3884	7.2675	4.46381		8.95238	12.0105	12.092	14.1761
Jiangxi Province	88.9331	30192244	13719940	7.13735	16472304	16521500	141.121	12948.9	0.475133	42.05	7.32	28800	3	334.1	-49196	33413830	10573	114530	602	267263	1856.7	122.1		8219	165122	156833	2030687	865	577	1655	1266	220	134290	90	8712	0.00992343	0.000734773	84.4687	1093.71	11.6486	6.40192	12.496	7.52709	4.813		9.01433	12.0144	11.9629	14.5239
Jiangxi Province	93.8839	34703013	16212358	7.20985	18490655	17220400	155.233	14410.2	0.488722	40.26	6.91	31930	3.2	367.5	1270255	36746634	11910	143870	696	277522	2289.59	156.033		9552.8	214956	206844	2.78358e+06	1456	967	482.7	234.9	88	98287.3	115	9387	0.00224055	0.000280932	90.3411	1215.75	11.8767	6.54679	12.5337	7.73657	5.05645		9.16469	12.2782	12.2397	14.8392
Jiangxi Province	107.743	38827011	18818315	7.27458	20008696	18209050	170.911	15714.6	0.502202	42.83	6.98	34674	3.27	427.8	1799646	42730822	12000	171485	792	311199	2611.88	189.909		8760.3	281410	294880	3.21423e+06	2148	1241	508.7	132	99370.7	32030.4	147	11464	0.00180442	0.317032	112.9	1230.62	12.0523	6.67582	12.6482	7.86821	5.2518		9.0781	12.5476	12.5943	14.9831
Jiangxi Province	94.182	44125500	21657400	7.33561	22468100	19197700	186.737	16723.8	0.5162	43.95	6.96	36724	3.4	423.996	3270400	42399604	14489	169958	923	366782	3318.12	227.861		10093.6	312507	293163	4.24023e+06	2418	1601	550.8	210	3582.6	170056	161	11695	0.00175942	0.00742411	88.3524	1277.9	12.0433	6.82871	12.8125	8.10745	5.43311		9.21976	12.6524	12.5885	15.2601
Shandong Province	105.543	4878175	5731793	6.75829	-853618	1581606	99.4	7162.2	0.2588	43.46	5.46	7968	3.3	192	-2435224	16713890	2899	44266	405	169869	246.79	11.76	62.11	3464	26047	24789	600364	114	92	8597	880	1456	58634	91	5002	0.248153	0.0171939	100.446	2432.69	10.698	6.00635	12.0428	5.51258	2.54632	4.14488	8.15047	10.1677	10.1182	13.3053
Shandong Province	123.873	5500034	4044829	6.6069	1455205	1741212	98.7042	7662.1	0.2614	42.92	4.81	8483	3.2	208	-286007	18266980	3194	50747	412	165490	288.28	12.73	71.06	4009	35710	56135	818737	141	63	5317	1221	1341	33719	118	6413	0.129598	0.0193147	194.724	2840.08	10.8346	6.02345	12.0167	5.6674	2.61958	4.2775	8.29655	10.4832	10.9355	13.6155
Shandong Province	135.107	6130774	4636788	6.66622	1493986	1911034	98.9016	8542.44	0.38	41.515	0.71	9326	3.2	282.5	-417048	24989760	3447	69872	420	171565	365.11	21.09	77.73	3195	49329	104224	1229598	155	97	5957	1315	4205	92982	81	6824	0.107749	0.029548	285.459	3367.75	11.1544	6.04263	12.0527	5.90293	3.09512	4.36602	8.06966	10.8063	11.5543	14.0222
Shandong Province	205.458	7537781	5731793	6.75829	1805988	2091322	100.682	9195.04	0.4021	40.11	4.88	10195	3.3	289.5	-285334	28953710	3726	49839	441	175925	510.66	26.3	104.89	3852	104919	105588	1576624	259	57	35940	401	3071	88062	69	5859	0.255149	0.0159135	206.768	3087.42	10.8166	6.09131	12.0778	6.23766	3.30689	4.6624	8.25661	11.561	11.5673	14.2708
Shandong Province	189.779	8606484	6102242	6.78549	2504242	2827236	99.9771	10275.5	0.415	37.63	4.55	11340	3.6	339.4	-322994	33934480	3924	139437	528	198177	646.92	27.13	145.1	7175	122772	136966	2008160	421	157	13127	820	2101	238503	81	9327	0.0965938	0.00581551	211.72	3104.19	11.8454	6.27099	12.1969	6.47377	3.33684	4.98429	8.8785	11.7181	11.8275	14.5127
Shandong Province	150.186	10106395	7137877	6.85357	2968518	3296091	101.077	12078.1	0.4301	37.77	4.78	13268	3.6	446.414	-327573	44636820	4351	112118	677	236389	837.68	40.15	220.41	5878	125808	133035	2331377	589	85	14577	1562	2332	105011	77	8002	0.103836	0.0101032	158.814	2783.14	11.6273	6.51915	12.3732	6.73183	3.71722	5.40002	8.67914	11.7425	11.7984	14.662
Shandong Province	148.705	11893716	8283306	6.9182	3610410	4127620	104.716	15021.8	0.4415	35.77	6.01	16413	3.4	606.6	-517210	60658222	4924	204849	1035	292622	1186.5	62.6	285.8	4978	176439	200849	4155318	789	180	9359	1841	5309	126861	106	8258	0.0503719	0.0175041	169.279	3502.16	12.23	6.94312	12.5866	7.07961	4.15261	5.65879	8.51298	12.0807	12.2103	15.2399
Shandong Province	154.166	14662271	10731250	7.03065	3931021	4598462	106.496	18516.9	0.450043	34.9	5.83	19934	3.33	767.4	-667441	76735872	5916	242094	1219	356621	1737.89	95.7335	423.849	5835.96	267923	323607	3.97126e+06	991	247	7565	2581.4	3811.6	132152	123	8134	0.0274604	0.00952722	186.207	2285.11	12.3971	7.10661	12.7844	7.461	4.57196	6.05173	8.67197	12.4985	12.6873	15.1946
Shandong Province	131.125	18334400	13562526	7.13234	4771874	5775766	107.561	21900.2	0.460952	33.03	5.5	23603	3.3	952.1	-1003892	95213815	7064	274037	1378	393004	2286.29	114.665	664.952	7716.61	299790	348049	4.76346e+06	1102	314	4509.4	4350.3	1922.5	85621.8	96	8117	0.0148189	0.00498817	152.233	2083.48	12.521	7.22911	12.8816	7.73513	4.7507	6.50122	8.95126	12.6108	12.7601	15.3765
Shandong Province	142.233	22618495	16753980	7.22412	5864515	6807381	112.293	25776.9	0.467492	33.61	5	27604	3.21	1224.7	-942866	122474443	8142	391268	1591	459981	3094.96	173.15	1017.02	9849.85	440205	485112	7.12966e+06	1491	595	5323.8	7040.4	5876.7	134686	131	10365	0.0119494	0.0102223	156.743	2303.64	12.8772	7.37275	13.0389	8.03785	5.15992	6.92561	9.19531	12.995	13.0921	15.7798
Shandong Province	136.448	27046613	19570541	7.2916	7476072	8398862	118.245	30933.3	0.476054	33.94	5.09	32936	3.7	1584.1	-922790	158407511	9673	510826	1721	485730	3861.77	226.56	1373.26	13449	526931	561767	8.38948e+06	2058	777	4195	10304	4792.2	144367	164	12981	0.00789831	0.0071387	145.469	2172.44	13.1438	7.45124	13.0934	8.25914	5.42741	7.22567	9.50674	13.1748	13.2388	15.9425
Shandong Province	132.043	32676716	21986324	7.34215	10690392	12341959	118.245	33896.7	0.48321	34.05	5.62	35894	3.4	1390.5	-1651567	139053369	10494	607687	1907	523435	4548.8	279.08		17681	600638	722000	9.84881e+06	3371	1758	10905.7	12558.2	13370.3	222438	244	19859	0.0178331	0.0162443	158.723	2165.14	13.3174	7.55381	13.1682	8.42284	5.63508		9.7803	13.3057	13.4898	16.1029
Shandong Province	118.938	41450320	27493842	7.43924	13956478	14371000	121.674	41106	0.496975	34.37	5.39	41106	3.4	1891.6	-414522	189156292	11606	651911	1847	545398	5148.8	383.6		15618	612385	685158	1.11334e+07	3087	1268	11068.3	22650.8	11294.9	170118	104	19346	0.0177532	0.0144343	133.071	2162.32	13.3877	7.52186	13.2093	8.54671	5.9522		9.65624	13.3251	13.4374	16.2255
Shandong Province	161.724	50020701	34559267	7.53856	15461434	18480600	127.758	45361.8	0.509495	35.65	5.1	47335	3.4	2358.9	-3019166	235886076	13524	848220	1514	553395	6121.36	463.723		29244.3	989971	1.09559e+06	1.53643e+07	5611	2375	21246	19098.4	18897.7	182130	216	32643	0.0210103	0.0161229	178.978	2509.96	13.6509	7.32317	13.2238	8.7197	6.14144		10.2835	13.8054	13.9068	16.5476
Shandong Province	174.098	59045188	40594301	7.60847	18450887	20830700	141.09	50013.2	0.524316	36.33	4.95	51768	3.3	2455.4	-2379813	245544320	15095	1124945	1875	674943	7729.2	612.9		37499	1345637	1427346	17621221	6970	3912	36599	19772	50412	299388	424	48132	0.0264781	0.0306451	184.669	2279.82	13.9332	7.5369	13.4224	8.95289	6.41983		10.5321	14.1124	14.1713	16.6846
Shandong Province	174.612	66888000	45599463	7.65896	21288537	21620200	155.34	55230.3	0.537553	35.98	5.01	56885	3.2	2665.3	-331663	266531533	16728	1.16845e+06	2015	691324	8946.53	700.327		46887.3	1.56217e+06	1.6367e+06	1.8192e+07	8106	4667	42670.6	15545.3	62492.7	394211	379	43103	0.0265886	0.031943	182.943	2033.41	13.9712	7.60887	13.4464	9.09913	6.55297		10.7555	14.2616	14.3082	16.7165
Shandong Province	172.352	71759003	50268273	7.70129	21490730	21402400	171.03	59426.6	0.550107	37.47	7.39	60879	3.3	2771.2	88330	276929398	19184	1.10358e+06	2114	726301	10212.1	781.301		49122	1.76008e+06	1.72224e+06	1.93998e+07	9775	6883	33667.5	19537	53790	373483	396	46723	0.0187694	0.0252114	168.647	1899.69	13.9141	7.65681	13.4957	9.23143	6.66224		10.8021	14.3809	14.3591	16.7808
Shandong Province	180.035	82500100	55293300	7.74267	27206800	21184600	186.494	63002.3	0.5701	38.91	5.88	64168	3.4	2406.08	6022200	240607798	20684	1.25511e+06	2268	731784	11535.3	874.201		50773.6	2.07675e+06	1.95147e+06	2.69018e+07	11527	9569	47192	7753.6	37257.6	438577	414	49511	0.022219	0.0148122	169.175	2332.14	14.0427	7.72709	13.5032	9.35325	6.77445		10.8352	14.5463	14.4841	17.1077
Henan Province	46.3553	3236255	2081962	6.31847	1154293	1361910	97.5	4356.6	0.1765	49.97	7.8	4643	2.6	21.1	-207617	1733720	1862	5599	315	138544	98.5	3.11	2.99	1077	4566	14172	147191	9	10	1348	65	1249	11841	76	3250	0.227934	0.076126	143.878	1494.32	8.63052	5.75574	11.839	4.60016	1.41342	1.38379	6.98286	8.42661	9.55909	11.8995
Henan Province	73.5504	3843157	2233508	6.34899	1609649	1750186	94.4775	4576.1	0.1683	49.74	7.72	4832	2.6	24	-140537	1748850	1902	9134	296	135616	103.48	5.65	4.05	1983	7611	6098	154344	8	5	1561	116	1000	6918	68	3399	0.170192	0.0688279	58.9293	1491.53	9.11987	5.69373	11.8176	4.649	1.89462	1.61939	7.59287	8.93748	8.71588	11.9469
Henan Province	95.6409	4455295	2464694	6.39176	1990601	2061569	93.7217	5137.66	0.232	49.055	0.77	5450	2.6	31.2	-70968	2282900	2215	14745	296	116114	119.52	11.91	10.08	1217	11431	16914	313657	26	32	3786	53	82	21323	43	2851	0.248801	0.00250351	141.516	2624.31	9.59873	5.69373	11.6623	4.79182	2.558	2.40514	7.10497	9.34417	9.73596	12.6561
Henan Province	104.604	5085795	2677459	6.42772	2408336	2621282	94.3777	5533.01	0.2443	48.37	6.94	5959	2.8	27.8	-212946	2781760	2381	21214	316	116742	125.77	8.24	10.65	1899	13156	19374	139710	29	16	2888	146	147	26493	45	2255	0.180005	0.00370753	154.043	1110.84	9.96246	5.7589	11.6677	4.84237	2.22354	2.45531	7.54961	9.48471	9.87174	11.8473
Henan Province	88.7723	6291881	2967179	6.47234	3324702	3315396	94.4721	6035.48	0.258	45.53	6.03	6487	2.9	32	9306	3203160	2553	18092	318	109391	152.48	8.19	17.96	1957	13536	19196	299668	27	15	16254	71	632	64781	37	2241	0.545619	0.00806977	125.892	1965.29	9.80328	5.76519	11.6027	5.03357	2.21812	2.94233	7.57968	9.51318	9.86251	12.6104
Henan Province	119.037	7165978	3380535	6.52899	3785443	3913464	95.9837	6867.7	0.2721	44.16	5.64	7376	3.1	47.1226	-128021	4712170	3083	25451	289	107465	181.38	11.17	16.59	1605	21591	10304	349012	85	46	27382	456	230	35226	32	2176	0.559124	0.00404808	56.8089	1924.2	10.1445	5.66988	11.5849	5.20609	2.49897	2.86733	7.3815	9.98008	9.24038	12.7629
Henan Province	166.538	8799580	4287799	6.63223	4511781	4968996	101.167	8553.79	0.2891	41.56	5.2	9201	3.4	66.2	-457215	6619553	3625	12989	386	128237	247.8	16.1	23.7	3745	41268	19050	460880	193	32	16199	410	1884	88027	42	1803	0.281884	0.0145713	76.8765	1859.89	9.47194	5.95842	11.7616	5.51665	2.83908	3.2068	8.22844	10.6279	9.85487	13.0409
Henan Province	99.3699	11160412	5376514	6.7305	5783898	5981357	103.291	10587.4	0.306503	41.58	5.25	11346	3.45	77.2	-197459	7724918	4092	23777.9	383	139235	297.588	14.9579	33.6625	3826.24	29571.3	29633.8	460775	141	47	497.6	820.3	4653.4	44722.5	49	2241	0.0165487	0.0626351	99.58	1548.37	10.0766	5.95064	11.8439	5.69906	2.76995	3.54566	8.2499	10.2946	10.2967	13.0407
Henan Province	82.091	14400878	6791715	6.83198	7609163	7915317	104.634	12362.8	0.324744	40.77	5.32	13172	3.5	97.9	-306154	9794566	4530	32522.4	460	151067	425.499	25.3488	36.4604	4257.51	34929.6	46117.7	496144	278	78	4690	1306.7	2387.7	86426.1	66	4081	0.118376	0.0196752	108.385	1166.03	10.3897	6.1334	11.9255	6.05561	3.27142	3.62329	8.35667	10.4611	10.739	13.1146
Henan Province	103.921	18706135	8620804	6.93555	10085331	10533312	110.284	15012.5	0.343376	38.78	4.94	16012	3.41	127.9	-447981	12785127	5141	60236.3	546	165431	553.63	55.9	33.42	4670.2	57533.6	107594	663011	395	107	1685.2	1069.9	3196.5	78561.9	96	5832	0.0284572	0.0234872	194.343	1197.57	11.006	6.30445	12.0163	6.3183	4.0413	3.53864	8.44917	10.9601	11.5861	13.4045
Henan Province	93.194	22816093	10089009	7.00385	12727084	13095821	118.004	18018.5	0.360272	38.25	4.97	19181	3.4	174.8	-368737	17479337	5877	58419.5	629	180628	720.1	74.63	25.43	4650.79	67109	89664.5	761914	581	204	4196	1154	1868.8	79535.7	87	5990	0.0588458	0.0127437	124.517	1058.07	10.9754	6.44572	12.1042	6.58078	4.32585	3.2745	8.44501	11.1141	11.4038	13.5436
Henan Province	135.732	29057630	11260638	7.05156	17796992	17464817	117.296	19480.5	0.377042	38.97	4.99	20597	3.5	134.8	332175	13476415	6607	103901	678	196213	897.16	83.19		9384.9	121773	171404	1.34846e+06	1288	413	1942.3	3976.5	3457.2	164326	174	10230	0.0156998	0.0120839	191.052	1503.03	11.5512	6.52062	12.187	6.80035	4.43308		9.14696	11.7099	12.0518	14.1145
Henan Province	83.495	34161400	13813200	7.14029	20348200	19631000	121.402	24446	0.385008	41.56	4.95	24446	3.4	178.3	717200	17831514	7837	101200	728	244892	1185.6	129.7		7261.88	98991.7	129567	1.32386e+06	997	328	1130.7	676.7	2837.7	43789.5	91	9130	0.0112932	0.0198745	109.284	1116.62	11.5249	6.59167	12.4086	7.07885	4.8729		8.89053	11.5028	11.772	14.0961
Henan Province	67.0802	42488200	17217600	7.23597	25270600	25090000	128.2	26931	0.405731	41.91	4.94	28661	3.4	326.2	180600	32622578	9171	112266	723	400204	2033.46	167.129		9826.73	136405	168100	1363879	1610	589	20848.7	1936	2036.2	46128.3	146	11008	0.13258	0.0111552	82.6669	670.719	11.6286	6.58479	12.8997	7.61799	5.12473		9.19296	11.8234	12.0323	14.1258
Henan Province	49.3032	50063990	20403310	7.3097	29660680	28480600	141.526	29599.3	0.424304	41.59	5.16	31499	3.1	517.4	1180080	51738810	10380	142312	848	553026	3257.8	205.9		11117	160620	196783	1373208	1812	716	1775	1184	1707	33678	194	13736	0.0109301	0.00878547	60.4036	421.514	11.8658	6.74406	13.2232	8.08911	5.33224		9.31632	11.9868	12.1899	14.1327
Henan Province	58.2412	55823139	24154482	7.383	31668657	30148000	155.112	32191.3	0.438011	42.23	5.51	34211	3.1	599.6	1520657	59956868	11782	203545	933	633971	4284.44	274.146		15947.1	249531	246938	1.98087e+07	1967	950	470.5	1338.2	5094.6	55932.9	185	15463	0.00188199	0.0166782	57.636	4623.42	12.2236	6.83948	13.3598	8.36298	5.6173		9.6771	12.4273	12.4169	16.8016
Henan Province	60.7831	60286900	27392600	7.43763	32894300	32088650	168.452	34938.2	0.451992	42.22	5.78	37072	2.97	650.3	805650	64972209	13078	229559	1068	697405	5293.08	340.656		18284.3	321730	308587	2.36419e+07	2075	1306	1434	3417	4611.9	45404.5	176	16189	0.00443738	0.0125619	58.3001	4466.57	12.3439	6.97448	13.4551	8.57434	5.8338		9.81385	12.6815	12.6398	16.9785
Henan Province	65.9932	67993500	30160500	7.47944	37833000	34029300	186.164	37002.2	0.4685	44.59	5.65	39123	3	737.806	3803700	73780562	14507	291351	1176	766007	6653.76	408.304		20524.9	439103	405451	28945135	2174	1663	549	1238.8	2287.9	80192.2	238	20739	0.00124871	0.00440578	60.9356	4350.19	12.5823	7.07072	13.5489	8.80309	6.01446		9.92944	12.9925	12.9128	17.1809
Hubei Province	130.899	2801215	1689508	6.22776	1111707	1365061	98.4	3704.21	0.319	45.7	5.88	5287	3.3	31.9	-253354	2832130	2706	6865	344	126204	143.34	9.91	11.65	3179	18763	16631	143752	18	10	12797	312	175	9563	63	4158	0.405482	0.00617807	116.025	1002.87	8.83434	5.84354	11.7457	4.97217	2.38968	2.53766	8.06464	9.83969	9.71908	11.8759
Hubei Province	112.584	3364552	1944425	6.28879	1420127	1630793	96.2352	3857.99	0.3352	47.75	5.2	5452	3.3	30.7	-210666	2677620	2691	7726	354	126551	171.89	14.62	13.56	3311	19352	15729	120957	91	54	9137	325	409	8628	74	2973	0.32072	0.0146176	91.5062	703.688	8.95248	5.87212	11.7484	5.15266	2.74855	2.67828	8.10531	9.8706	9.66333	11.7032
Hubei Province	207.989	3687701	2143450	6.33111	1544251	1825047	95.2728	4276.32	0.4047	44.465	1.08	6293	3.5	38.9	-280796	3222860	2680	17648	331	129304	194.9	18.99	11.66	2704	40537	41304	125908	81	28	13060	794	2952	32884	62	2352	0.24367	0.0402065	211.924	646.013	9.77843	5.80513	11.7699	5.2776	2.99523	2.53845	7.90286	10.61	10.6287	11.7433
Hubei Province	162.92	4844034	2319410	6.36538	2524624	2762751	95.5587	3880.53	0.4104	41.18	2.44	6867	4	35.8	-238127	3577130	2962	15428	411	130181	249.97	31.31	13.48	3178	40725	11488	84000	37	21	3031	100	1411	19134	37	2633	0.0692705	0.0235721	45.9575	336.04	9.644	6.02102	11.7767	5.52533	3.47538	2.67277	8.06432	10.6146	9.34914	11.3386
Hubei Province	124.461	5113895	2434403	6.38639	2679492	2051194	95.1764	4212.82	0.417	46.82	2.21	7437	4.3	39.5	628298	3953140	3263	15299	426	129714	258.13	19.77	22.82	3510	32127	21911	80038	105	48	6006	1227	1559	25287	35	2534	0.157501	0.0271537	84.8836	310.069	9.63561	6.05678	11.7731	5.55733	3.03351	3.17053	8.16366	10.3775	9.99479	11.2903
Hubei Province	111.69	5404356	2597636	6.41458	2806720	3111462	97.2703	4757.45	0.429	40.91	2.32	8378	4.3	51.0964	-304742	5109300	3853	17290	441	122445	285.03	13.71	23.45	3290	31835	28346	73530	42	29	3860	699	427	13681	42	2989	0.108138	0.00938132	99.4492	257.973	9.75794	6.09131	11.7154	5.6561	2.68853	3.19663	8.09895	10.3684	10.2523	11.2055
Hubei Province	199.159	6462888	3104464	6.49199	3358424	4049508	102.037	5633.24	0.4368	37.86	2.4	9898	4.2	67.7	-691084	6765809	4309	25000	381	95652	254.5	10.6	32.7	4987	50686	44301	280373	103	129	1008	393	965	45329	38	4005	0.0194994	0.0100505	174.071	1101.66	10.1267	5.94542	11.4685	5.54322	2.451	3.5175	8.51479	10.8334	10.6988	12.5439
Hubei Province	159.643	7787159	2434403	6.38639	5352756	4645945	104.996	6520.14	0.432049	39	3.05	11554	4.33	90.5	706811	9054752	4883	34509.9	446	121394	396.921	21.3153	61.5385	8461.2	63365.6	56203.8	142090	409	160	1672	279.5	774.3	15126.3	37	4651	0.0257082	0.00986471	141.599	357.981	10.449	6.10256	11.7068	5.98625	3.10527	4.13578	9.04336	11.0567	10.9368	11.8642
Hubei Province	169.783	10470041	4760823	6.67768	5709218	6378485	106.676	7617.47	0.438082	36.56	3.13	13360	4.2	117.6	-669267	11762194	5480	71330.6	489	128703	508.718	27.7419	122.766	6985.95	86371.5	97648.5	635522	359	244	2450	2281.8	2867.4	44048.1	51	4672	0.0275834	0.021986	191.95	1249.26	11.1751	6.19441	11.7653	6.23386	3.35836	4.81839	8.8518	11.3664	11.4891	13.3622
Hubei Province	163.484	12773257	5903552	6.77111	6869705	7983069	111.796	9333.4	0.44306	34.39	3.23	16386	4.21	148.7	-1113364	14868954	6513	87633.9	534	133765	575.96	34.07	139.9	7706.45	94160.4	98541	1.04837e+06	382	229	2403.7	3841.8	1880.7	36915.5	56	5123	0.0248923	0.0143482	171.09	1820.21	11.3809	6.28227	11.8038	6.35777	3.55735	4.94805	8.94994	11.4528	11.4982	13.8627
Hubei Province	138.304	16502763	7108492	6.85178	9394271	10178500	118.839	11328.9	0.451935	33	2.71	19858	4.2	207.1	-784229	20705670	7399	58356.3	683	175589	793.74	60.15	156.92	7678.28	109777	120714	1160280	444	349	1791.3	5808.2	1962.3	40802.4	60	4155	0.0160556	0.0130316	152.082	1461.79	10.9743	6.52796	12.0759	6.67802	4.11333	5.06209	8.94628	11.6062	11.7012	13.9642
Hubei Province	223.955	20909225	8148653	6.91109	12760572	13042003	118.364	12961.1	0.459965	32.69	3.48	22677	4.2	172.5	-281431	17251015	7791	90303.1	739	195742	1025.86	80.42		11007	229747	335916	2.40059e+06	1326	1506	1956.7	1470	1501.6	36732.7	125	7441	0.00844484	0.00563495	327.448	2340.08	11.4109	6.60665	12.1846	6.93426	4.39962		9.30638	12.3447	12.7246	14.6912
Hubei Province	158.022	25014027	10112314	7.00485	14901713	14958100	121.796	27906	0.497032	29.88	4.34	27906	4.2	259.3	-56387	25932110	8977	165486	798	214977	1257	151.3		10461.4	198633	285418	2781652	886	1201	620.3	340.7	2764.5	35836.6	70	11282	0.00311312	0.0117904	227.063	2212.93	12.0166	6.68336	12.2783	7.13728	5.02585		9.25554	12.1992	12.5617	14.8386
Hubei Province	306.134	32147400	15269100	7.18381	16878300	19242000	128.861	19632.3	0.518235	32.3	4.38	34197	4.1	335.9	-2363700	33586935	10873	196338	544	221429	1552.06	130.145		18127.4	475139	551062	3220194	1800	1988	1664.3	1810.1	1885	66961.9	113	11507	0.00349054	0.00347721	355.051	2074.78	12.1876	6.30079	12.3079	7.34799	4.87631		9.80524	13.0714	13.2196	14.985
Hubei Province	305.31	37597915	18230532	7.2608	19367383	21116100	141.325	22250.5	0.535041	33.06	4.88	38572	3.8	319.6	-1748717	31963750	12283	338644	687	268785	2027.3	130.1		22073	618955	680074	4753622	2626	2388	2524	6326	3627	73349	209	18905	0.00406128	0.00523903	335.458	2344.8	12.7327	6.53379	12.5017	7.61495	4.87596		10.0022	13.3358	13.43	15.3744
Hubei Province	299.424	43716467	21912221	7.34069	21804246	21852600	156.305	24791.8	0.545094	33.07	4.93	42826	3.5	363.8	-48354	36380076	13912	468256	830	293598	2445.27	148.384		24478.5	732174	796118	5563646	3351	2888	20776.6	6748.5	7571.3	72405.8	149	20404	0.0275936	0.00941026	325.574	2275.27	13.0568	6.72263	12.59	7.80232	5.00652		10.1056	13.5038	13.5875	15.5318
Hubei Province	276.807	49341500	25669000	7.40941	23672500	23956950	173.186	27379.2	0.55674	35.56	4.9	47145	3.1	430.6	-284450	43039619	15762	354962	920	320261	2948.05	143.109		25641.8	816040	864512	6.70127e+06	3455	3984	23058.2	18114.9	2995.2	133199	134	16523	0.0274797	0.00315537	293.249	2273.12	12.7798	6.82546	12.6769	7.98924	4.97057		10.152	13.6122	13.6699	15.7178
Hubei Province	257.501	61328400	30055300	7.47792	31273100	26061300	189.081	29550.2	0.5685	35.89	4.91	50654	2.6	45.5258	5211800	45552580	17429	371380	1037	349825	3655.11	198.495		23673	941196	971175	8.15876e+06	4232	5992	35204.9	1905.2	6215.9	168568	180	16378	0.0360558	0.0056011	265.703	2232.15	12.825	6.94505	12.7652	8.20415	5.29579		10.0721	13.7549	13.7863	15.9146
Hunan Province	89.4373	2736416	1567662	6.19525	1168754	1377129	100.2	3211.4	0.259	46.4	5.21	4667	3.9	20.3	-208375	1781720	2471	4720	175	85176	75.17	3.55	6.09	1265	6723	12707	76536	55	31	3730	1805	2526	11015	42	2113	0.356835	0.142406	169.044	1018.17	8.45978	5.17048	11.3525	4.33297	1.51513	1.95869	7.14362	8.81344	9.44999	11.2455
Hunan Province	18.1901	3131240	1664994	6.22141	1466246	1662852	100.701	3326.75	0.2639	45.28	4.6	4933	3.9	22.4	-196606	1955460	2594	3195	186	79991	88.07	5.51	7.01	1301	1602	5416	180084	83	54	1173	94	280	8168	44	1668	0.422703	0.0286592	61.4965	2044.78	8.06966	5.23111	11.2897	4.48942	1.87334	2.08069	7.17166	7.37963	8.5973	12.1012
Hunan Province	68.8673	3478324	1770403	6.24807	1707921	1905663	102.111	3691.88	0.2975	44.07	0.58	5425	3.7	29.9	-197742	2512220	3034	7746	189	74610	98	5.64	9.57	2077	6749	7708	90753	49	51	2765	330	493	6903	32	1543	0.290624	0.0361119	78.6531	926.051	8.95506	5.24702	11.22	4.59512	1.89311	2.35802	7.63916	8.8173	8.95014	11.4159
Hunan Province	172.191	4316953	2054078	6.31262	2262875	2521208	101.192	3831.9	0.308	42.86	5.08	6120	4	27.6	-258333	2757790	3242	13790	219	71570	102.34	2.72	10.34	2854	17622	13653	94818	54	46	67967	316	2494	14821	36	1738	0.794109	0.0768733	133.408	926.5	9.53177	5.39363	11.1784	4.63802	1.31372	2.42834	7.95683	9.77696	9.52179	11.4597
Hunan Province	109.917	5330229	2311459	6.36389	3018770	3112146	100.686	4151.54	0.32	40.72	4.86	6734	4	28.8	-93376	2875840	3366	12811	246	68289	124.63	6.51	14.22	2061	13699	10798	123025	115	36	110428	1628	169	20022	36	2023	0.889637	0.00501171	86.6405	987.122	9.45814	5.50939	11.1315	4.83334	2.01624	2.72261	7.63143	9.52515	9.28721	11.7202
Hunan Province	132.241	5737453	2686469	6.42918	3050984	3287222	103.102	4659.99	0.335	39.56	4.95	7589	3.8	37.3257	-236238	3732360	3729	19147	270	69542	150.68	8.96	18.66	2092	19926	18765	98713	29	44	33982	1326	266	16761	33	1966	0.63037	0.00725052	124.535	655.117	9.85995	5.60212	11.1497	5.02177	2.29858	2.97859	7.64635	9.89983	9.8398	11.5
Hunan Province	180.575	7195435	3206279	6.506	3989156	4588661	108.361	5641.94	0.355	37.58	5.09	9165	4.4	54.4	-599505	5443515	4355	10632	318	63675	161.7	10.5	26.7	1557	29199	8585	598792	51	64	11379	1010	330	41439	27	1018	0.280423	0.00467171	53.0921	3703.1	9.27172	5.76519	11.0616	5.09191	2.44235	3.32143	7.35116	10.2819	9.05789	13.3027
Hunan Province	98.7311	8734181	3952651	6.59689	4781530	5037618	110.853	6511.34	0.37006	40.53	5.15	10562	4.27	60	-256088	6000189	4952	11387.1	316	69082	205.133	10.4697	30.4541	3611.32	20253	33437.8	204531	77	71	1354.2	884.2	110	27620	30	1543	0.0626736	0.00229775	163.006	997.065	9.34032	5.7589	11.1431	5.32852	2.43971	3.44853	8.19211	9.91611	10.4175	12.2285
Hunan Province	39.6621	10645177	4779274	6.67936	5865903	6530513	112.405	7688.67	0.387102	39.98	5.19	12139	4.3	73.5	-664610	7352256	5508	10641.6	361	70542	237.332	11.4896	33.9955	1923.84	9413.1	28541.8	286501	65	121	2933.1	851	553.9	14257.9	40	1842	0.237571	0.0233999	120.261	1207.17	9.27262	5.89164	11.164	5.47366	2.5249	3.55522	7.5626	9.14996	10.2592	12.5655
Hunan Province	75.1199	13570310	6065508	6.78287	7504802	8513474	118.699	9439.6	0.404563	37.19	5.25	14869	4.25	96.9	-1008672	9685853	6254	16830.9	387	77169	312.66	16.03	36.42	1753.08	23487	29510.8	253920	117	114	13.5	13.5	187.1	17318.9	37	2530	0.000574456	0.00458512	94.3862	812.128	9.73103	5.96101	11.2538	5.74831	2.83498	3.62221	7.4697	10.0642	10.2925	12.4448
Hunan Province	101.944	17652249	7227122	6.85897	10425127	10849890	125.821	11555	0.421473	37.33	5.4	18147	4.2	125.5	-424763	12547194	7152	23295.2	522	114906	497.56	38.64	39.47	2845.53	50723.3	62873	527086	270	189	372.2	1314.5	1777.4	12863.9	49	3084	0.0072844	0.0279522	126.363	1059.34	10.056	6.25958	11.6519	6.21172	3.67984	3.70056	7.95386	10.8342	11.0489	13.1751
Hunan Province	223.908	22104442	8476178	6.9282	13628264	13739859	125.318	13059.7	0.431939	39.66	6.11	20428	4.1	101.5	-111595	10149466	7929	58127.9	603	129107	616.09	50.35		4850.4	137948	169080	1.4113e+06	1008	527	9040.8	2602.7	4962.7	89560.9	109	4303	0.0615069	0.0218132	274.441	2290.74	10.9704	6.40357	11.7684	6.42501	3.93866		8.48702	11.8346	12.0381	14.16
Hunan Province	105.791	27024752	10816901	7.0341	16207851	16092700	129.203	24719	0.433029	37.74	6.4	24719	4.2	146.6	115151	14656390	8922	66483.2	683	157767	906.1	89.3		4963.53	95857.4	79681.1	1.48614e+06	767	490	8257.3	10308	4937	72895.7	40	4616	0.0793096	0.0292558	87.9385	1640.15	11.1047	6.52796	11.9689	6.81025	4.50314		8.51007	11.4706	11.2858	14.2117
Hunan Province	138.335	35207553	15170662	7.181	20036891	20684400	136.309	19669.6	0.451031	39.63	6.55	29880	4.2	189.4	-647509	18943763	10547	77216.3	683	214075	1473.45	142.505		6049.86	203829	218756	3.14618e+06	2073	819	1704.7	3321	6135	180340	106	5707	0.00829401	0.0159696	148.465	2135.25	11.2544	6.52796	12.2741	7.29604	4.96637		8.70796	12.225	12.2957	14.9617
Hunan Province	122.883	41190015	17821560	7.25095	23368455	23878000	148.908	22154.2	0.466486	42.35	6.57	33480	4.2	219.5	-509545	21948730	11740	74058	788	251829	1880.7	156.1		8333	231106	268109	3694690	2306	1066	614	748	8638	181465	189	7247	0.00264975	0.020937	142.558	1964.53	11.2126	6.67077	12.4365	7.53993	5.05688		9.0281	12.3506	12.4992	15.1224
Hunan Province	169.105	46908853	20308758	7.30768	26600095	25409400	160.969	24621.7	0.479599	40.53	6.54	36943	4.2	251.8	1190695	25175308	12920	134234	881	303637	2564.89	188.086		9210.5	433737	494820	7.61678e+06	2679	1307	1159.8	4231.2	6182.7	288532	195	8991	0.00266684	0.0085601	192.921	2969.64	11.8073	6.78219	12.6236	7.85006	5.2422		9.12821	12.9802	13.112	15.8459
Hunan Province	164.324	50173828	22627859	7.35464	27545969	27025650	175.779	27037.3	0.492801	41.19	6.63	40271	4.14	310.3	520319	30831603	14384	216544	900	304722	2834.39	154.116		14500.9	465758	571955	8.71735e+06	3318	2424	819.5	4096.8	6527.9	270636	214	10145	0.00175641	0.00886469	201.791	3075.57	12.2856	6.80351	12.6272	7.94993	5.04417		9.58204	13.0514	13.2568	15.9808
Hunan Province	195.253	57287200	25154300	7.40061	32132900	28641900	188.717	28902.2	0.5089	42.11	6.72	42754	4.1	293.018	3491000	29301801	16289	390585	953	313984	3280.24	179.283		22320.7	640477	649620	1.15171e+07	3614	2867	2370.5	1485.7	11895.9	301777	245	13109	0.0036875	0.0126249	198.041	3511.05	12.8754	6.86066	12.6571	8.09598	5.19453		10.0133	13.37	13.3841	16.2593
Guangdong Province	110.261	8256147	6407547	6.80669	1848600	1963526	98.2	7919.12	0.3119	57.24	10.9	10819	2.3	1314.4	-114926	129798040	4686	150799	1573	660794	1654.23	64.67	911.95	10836	182397	174609	2914833	279	140	40599	2921	1973	138072	216	11717	0.182062	0.0061566	105.553	1762.05	11.9237	7.36138	13.4012	7.4117	4.18464	6.81668	9.29072	12.1139	12.0703	14.8853
Guangdong Province	117.786	9658990	7661882	6.88434	1997108	2085604	96.4324	8464.31	0.3126	55.47	9.92	11415	2.3	1434	-88496	140342410	4760	218160	1636	716444	2070.81	100.4	1034.16	14777	243913	246802	3724854	432	216	59944	6303	4524	182055	204	12883	0.197277	0.0106205	119.181	1798.74	12.293	7.40062	13.4821	7.63618	4.61907	6.94231	9.60089	12.4046	12.4163	15.1305
Guangdong Province	121.952	10803189	9105560	6.95931	1697629	2292689	97.7825	9662.23	0.55	55.055	3.13	12736	2.5	1754.9	-595060	170098880	5305	307542	1707	811332	2623.81	143.1	1371.45	16915	319979	278654	4726973	922	552	68671	5972	1329	110504	168	20702	0.176691	0.00308723	106.202	1801.57	12.6364	7.44308	13.6064	7.87276	4.97051	7.22435	9.73602	12.676	12.5377	15.3688
Guangdong Province	182.007	13213314	11605126	7.06465	1608188	2524869	97.098	12039.2	0.5645	54.64	8.83	13852	2.9	1765	-916681	176494690	5445	538885	1791	873136	3305.98	144.68	1942.13	25468	601710	395606	5041954	1327	712	116890	9402	2980	134231	210	29060	0.162664	0.00404924	119.664	1525.1	13.1973	7.49109	13.6798	8.10379	4.98141	7.57206	10.1452	13.3075	12.8882	15.4333
Guangdong Province	145.38	15210792	12016126	7.07976	3194666	3889964	95.7386	13502.4	0.5742	49.15	8.21	15365	3.1	2211.1	-695298	221096310	6199	586680	2013	1028137	4359.79	173.57	2735.52	25471	633825	492617	5572067	2254	882	133966	4490	6146	114951	213	29784	0.174482	0.00820806	112.991	1278.06	13.2822	7.60788	13.8433	8.38041	5.16233	7.91444	10.1453	13.3595	13.1075	15.5333
Guangdong Province	114.864	16956324	13155151	7.1191	3801173	4433356	96.313	15844.6	0.5845	52.91	8.35	17798	2.9	2836.46	-632183	283524770	7342	667558	2280	1323511	6345.32	284.32	3969.42	30834	728847	568672	9918303	2831	1360	123496	4214	7214	166419	203	32232	0.14489	0.00805794	89.6207	1563.09	13.4114	7.73237	14.0958	8.75563	5.65361	8.28663	10.3364	13.4992	13.2511	16.1099
Guangdong Province	105.863	18529500	14185056	7.15183	4344444	5531495	99.2024	18864.6	0.596	49.39	8.01	20876	2.7	3571.3	-1187051	357130622	8800	900033	3757	1938326	8712.5	329.2	5969.2	28282	922333	641931	15358471	3955	1407	93293	36538	12565	148581	237	37001	0.0918576	0.011733	73.6793	1762.81	13.7102	8.23164	14.4773	9.07263	5.7997	8.69454	10.25	13.7347	13.3722	16.5472
Guangdong Province	115.596	22890691	18072044	7.25701	4818647	4883184	101.484	22366.5	0.606809	40.45	7.02	24647	2.58	4279.6	-64537	427964967	9799	1.07377e+06	3693	2214553	10434.4	367.339	6475.2	47488.1	1.20618e+06	1.36029e+06	1.71594e+07	8268	3197	161527	71581.4	16220.1	173141	264	56472	0.118101	0.0117595	130.366	1644.51	13.8867	8.21447	14.6106	9.25296	5.90901	8.77589	10.7683	14.003	14.1232	16.6581
Guangdong Province	122.365	25533399	21794608	7.33835	3738791	5313411	103.311	26587.8	0.630057	37.62	7.29	28534	2.6	5272	-1574620	527199096	10619	1567834	3829	2500765	12794.1	447.137	9422.35	55555.3	1.56556e+06	1.63372e+06	2.08881e+07	14883	3130	131945	24158.8	11255.8	156333	377	71994	0.0777289	0.00653689	127.693	1632.63	14.2652	8.25062	14.7321	9.45682	6.1051	9.15095	10.9252	14.2638	14.3064	16.8547
Guangdong Province	123.505	31595703	27858007	7.44495	3737696	5880711	107.133	31777	0.631366	36.04	7.3	33272	2.51	6341.9	-2143015	634185954	12336	1.76218e+06	4424	2798984	14582.9	571.4	10707.9	92877.1	1.80106e+06	2.00542e+06	1.97533e+07	20996	5181	225434	22323	11953.8	218257	442	94328	0.111243	0.00591972	137.518	1354.55	14.3821	8.39503	14.8448	9.58768	6.34984	9.27883	11.439	14.4039	14.5114	16.7988
Guangdong Province	141.57	37785681	33103235	7.51987	4682446	6757915	113.133	36796.7	0.63368	35.19	7.25	37638	2.56	6849.7	-2075469	684968798	13911	2.10432e+06	5649	3134669	16070.8	538.27	12020.8	114772	2.27514e+06	2.68322e+06	29913827	21185	12579	181660	23130.6	20711.3	231015	516	126575	0.0739418	0.00826417	166.963	1861.38	14.5595	8.63941	14.958	9.68482	6.29022	9.39447	11.6507	14.6376	14.8025	17.2138
Guangdong Province	177.529	43343727	36498110	7.56227	6845617	10357320	110.531	39482.6	0.634057	33.01	7.26	39436	2.6	6110.9	-3511703	611094049	15243	2.92632e+06	5603	3124661	16758	859.86		127449	2.97503e+06	3.44535e+06	3.57315e+07	30864	18991	144016	10814	13624.4	153471	769	145458	0.0461731	0.00435492	205.594	2132.2	14.8893	8.63124	14.9548	9.72669	6.75793		11.7555	14.9058	15.0525	17.3915
Guangdong Province	173.287	54215400	45170400	7.65485	9045000	12607000	113.957	44736	0.661814	30.96	6.97	44736	2.5	7849	-3562000	784896124	17211	3.54891e+06	5774	3547488	20952.8	1225.6		156235	3.63085e+06	2.71041e+06	6.04643e+07	26740	31356	78986	12319.2	36609.8	322451	452	167866	0.021291	0.00926056	129.358	2885.74	15.0822	8.66129	15.0818	9.95008	7.112		11.9591	15.105	14.8126	17.9176
Guangdong Province	207.079	67124000	55148400	7.74153	11975600	14857800	119.997	53210.3	0.665017	31.21	6.1	50807	2.5	9134.7	-2882200	913467331	19578	4046298	4601	3614903	23227.6	1006.5		179117	4.80995e+06	5.81283e+06	7.36035e+07	39338	45172	43284.3	12117.3	21817.7	196631	697	162183	0.00891865	0.0043578	250.255	3168.8	15.2133	8.43425	15.1006	10.0531	6.91522		12.0958	15.3862	15.5756	18.1142
Guangdong Province	229.972	73878565	62291804	7.79443	11586761	16140300	129.914	57067.9	0.673966	30.47	6.95	54095	2.5	9840.2	-4553539	984020460	21823	5437925	5059	3842156	25046.6	1110.9		224334	5760005	6502335	85195533	45449	61400	87246	6351	43507	247986	1115	226753	0.0149209	0.00724152	259.609	3401.48	15.5089	8.52912	15.1615	10.1285	7.01383		12.3209	15.5664	15.6877	18.2605
Guangdong Province	237.264	84109995	70814655	7.85012	13295340	17128900	138.273	62474.8	0.677565	31.45	6.02	58833	2.4	10915.8	-3833560	1091581437	23739	5.04658e+06	5802	3803831	27871.1	1388.62		208174	6.61282e+06	7.59449e+06	9.76877e+07	49691	70733	64171.3	10190.1	20511.9	819897	802	152043	0.00961081	0.00275968	272.486	3504.98	15.4342	8.66613	15.1515	10.2354	7.23678		12.2461	15.7045	15.8429	18.3973
Guangdong Province	239.249	91526400	80650800	7.90661	10875600	15246000	149.805	67809.9	0.67997	32.88	6.1	63469	2.44	10767.3	-4370400	1076584474	24582	6.16882e+06	5874	3872690	30328.9	1578.37		205106	7.25615e+06	9.29347e+06	1.08575e+08	58119	89203	113826	10162.5	56841.6	250356	889	164682	0.0154446	0.00757231	306.423	3579.91	15.635	8.67846	15.1695	10.3199	7.36478		12.2313	15.7974	16.0448	18.5029
Guangdong Province	248.346	128278000	93667800	7.97159	34610200	13363100	160.012	72812.6	0.6871	30.53	6.8	67503	2.5	10225	21247100	1022495683	26365	9.63299e+06	6194	3890108	33308.1	2034.14		203116	8.27192e+06	1.07073e+07	123288580	50629	125471	357746	9039.4	379754	373491	1450	254952	0.0414554	0.0439255	321.463	3701.46	16.0807	8.7315	15.1739	10.4136	7.61832		12.2215	15.9284	16.1864	18.63
Guangxi Zhuang Autonomous Region	49.3932	1983609	6407547	6.80669	-4423938	854784	97	1903.04	0.211	53.71	9.01	4346	3.2	23.9	-5278722	2409100	2040	2904	158	42276	35.43	1.18	3.08	611	1750	3223	43330	3	6	293	150	172	2850	35	790	0.143417	0.0373913	90.9681	1222.97	7.97419	5.0689	10.652	3.59539	0.779325	1.4061	6.41673	7.46794	8.07838	10.6766
Guangxi Zhuang Autonomous Region	60.7252	2249775	7661882	6.88434	-5412107	1006407	94.769	1953.27	0.213	54.23	8.03	4444	3.3	18.7	-6418514	1753400	2079	2249	149	38635	39.44	1.65	2.08	915	2395	3434	38031	15	7	5		430	1390	39	945	0.00208333	0.113606	87.069	964.275	7.71869	5.01064	10.5619	3.69982	0.97456	1.12493	6.82002	7.78156	8.14177	10.5462
Guangxi Zhuang Autonomous Region	63.9738	2584866	9105560	6.95931	-6520694	1248288	94.4847	2050.14	0.213	51.595	0.59	4652	3.2	22.9	-7768982	2033790	2437	3076	158	39094	44.19	3.75	2.01	491	2827	3683	43301	11	9	239	15	388	3867	17	503	0.0779517	0.0579624	83.3447	979.882	8.03171	5.0689	10.5737	3.81088	1.55814	1.10194	6.19848	7.94733	8.21175	10.676
Guangxi Zhuang Autonomous Region	76.1096	3516498	11605126	7.06465	-8088628	1839631	95.0516	2279.34	0.291	48.96	7.73	5058	3.5	18	-9928259	1796990	2572	4766	164	38112	50.02	4.46	1.41	506	3807	4478	40701	116	4	867	113	599	4548	21	886	0.185494	0.0716936	89.5242	813.695	8.46947	5.10595	10.5483	3.93222	1.69745	0.879627	6.22851	8.24486	8.40716	10.614
Guangxi Zhuang Autonomous Region	129.008	4198575	12016126	7.07976	-7817551	2177334	94.1961	2523.73	0.2994	44.33	7	5558	3.7	24.3	-9994885	2430490	2755	6409	163	38777	51.4	4.73	1.33	659	6631	3958	54460	48	13	1204	112	294	8450	18	787	0.153669	0.0194947	77.0039	1059.53	8.76561	5.09987	10.5656	3.95891	1.74572	0.845868	6.49224	8.79966	8.28375	10.9052
Guangxi Zhuang Autonomous Region	76.373	4436023	13155151	7.1191	-8719128	2378842	95.2323	2821.11	0.3085	44.26	7.29	6169	3.6	31.8599	-11097970	3186750	2974	5249	176	44251	62.09	5.66	2.73	433	4742	3541	56664	55	14	719	335	813	15700	13	597	0.131661	0.0397711	57.0301	912.611	8.56598	5.17615	10.6977	4.14456	1.89612	1.31641	6.07304	8.46443	8.17245	10.9449
Guangxi Zhuang Autonomous Region	60.4138	5074721	14185056	7.15183	-9110335	3034325	99.4225	3433.5	0.3194	41.62	7.2	7461	4.1	42.8	-12144660	4277221	3341	7335	212	42886	72.5	6.2	4.2	375	4380	3876	81799	73	21	125	575	562	26083	18	795	0.0277469	0.0184486	53.4621	1128.26	8.90055	5.36129	10.6663	4.29729	1.97408	1.64866	5.92959	8.38503	8.26282	11.312
Guangxi Zhuang Autonomous Region	120.893	6114806	18072044	7.25701	-11957238	3567613	101.809	4075.75	0.336266	49.92	8.16	8590	4.15	51.8	-15524851	5181504	3899	10783.6	214	47455	94.2221	7.74674	9.51746	869.9	11390.8	12146.8	91788.7	87	29	42	422.6	601.5	14845	17	989	0.00367364	0.0229267	128.917	974.174	9.28587	5.37064	10.7676	4.55621	2.16868	2.35304	6.76953	9.34065	9.4049	11.4273
Guangxi Zhuang Autonomous Region	98.0818	7295172	21794608	7.33835	-14499436	4455576	103.132	4746.16	0.346472	45.39	8.34	10121	4.1	66.7	-18955012	6667562	4280	8019.1	242	49407	111.098	7.76422	9.31529	734.46	10896.7	10006.7	76715.7	50	37	50	551.2	394.4	10293.5	18	907	0.00456759	0.0186124	90.0709	690.522	8.98971	5.49306	10.8079	4.71937	2.17068	2.33363	6.6005	9.29631	9.21111	11.2479
Guangxi Zhuang Autonomous Region	101.078	9859433	27858007	7.44495	-17998574	6219139	109.423	5823.41	0.362416	45.12	8.2	12277	3.79	92.6	-24217713	9258997	5114	9080.3	254	55327	137.6	8.04	20.35	1189.25	13908.3	14508.1	88063.6	75	63	50	1118.5	792.1	9024.8	19	686	0.0035821	0.0345396	105.437	639.997	9.11397	5.54126	10.921	4.93159	2.20166	3.06105	7.08192	9.54031	9.58253	11.3858
Guangxi Zhuang Autonomous Region	62.4881	12971100	33103235	7.51987	-20132135	7908646	117.958	7021	0.381645	45.37	8.7	14652	3.75	132.4	-28040781	13236168	6152	9595.1	292	68523	191.03	15.99	34.32	832.1	11937.1	18906.6	121836	88	57	24.7	486	611.5	20410.8	23	590	0.00206491	0.0189039	98.9719	637.782	9.16911	5.68017	11.1349	5.25765	2.83262	3.56445	6.72515	9.38749	9.84732	11.7104
Guangxi Zhuang Autonomous Region	94.0835	16218218	36498110	7.56227	-20279892	9952511	115.481	7759.16	0.392092	44.05	8.53	16045	3.7	142.5	-30232403	14254726	6968	22518.5	303	80973	234.43	19.22		1219.3	22056	32836.8	181695	180	210	44.1	1116.7	440.8	67559.6	60	1549	0.00199547	0.00491879	140.071	775.051	10.0221	5.71703	11.3019	5.46141	3.00667		7.10685	10.0014	10.3993	12.1101
Guangxi Zhuang Autonomous Region	41.0276	20075900	45170400	7.65485	-25094500	11468200	118.946	20219	0.4	44.82	8.65	20219	3.7	177.4	-36562700	17738906	7920	18748.5	338	110210	383.8	55.9		1114.61	15746.4	20934.5	199155	92	195	239.7	1430	1257.3	16267.5	20	1218	0.0149943	0.0392736	54.5453	518.904	9.83892	5.826	11.6102	5.95272	4.0413		7.01715	9.66443	9.9492	12.2018
Guangxi Zhuang Autonomous Region	120.815	25452800	55148400	7.74153	-29695600	15948900	125.963	11720.9	0.418084	45.99	7.67	25326	3.5	233.6	-45644500	23355966	9181	34395.7	275	104282	539.59	83.6647		2297.58	65190.8	74566	453742	262	240	1806	3882.5	1568.2	32026.1	58	2231	0.0269565	0.0161309	138.19	840.903	10.4457	5.6204	11.5549	6.29266	4.4387		7.74005	11.0851	11.2195	13.0253
Guangxi Zhuang Autonomous Region	75.4143	29852261	62291804	7.79443	-32439543	17866500	138.951	13035.1	0.435284	46.87	7.89	27952	3.4	294.8	-50306043	29484460	10519	48413	285	116808	806.2	108.7		2310	60799	66034	596971	339	317		644	2023	68356	77	2664		0.0156634	81.9077	740.475	10.7875	5.65599	11.6683	6.69357	4.69775		7.74544	11.0153	11.0979	13.2996
Guangxi Zhuang Autonomous Region	55.9723	32086700	70814655	7.85012	-38727955	18234000	151.595	14449.9	0.448188	44.43	7.93	30741	3.3	328.3	-56961955	32827499	11710	43945.9	301	125132	1126.24	124.218		1988.9	63038.1	66432.9	906869	457	403		30	3892.9	27133.8	62	2509		0.043172	58.9866	805.22	10.6907	5.71043	11.7371	7.02752	4.83006		7.59584	11.0515	11.104	13.7178
Guangxi Zhuang Autonomous Region	51.9143	34797900	80650800	7.90661	-45852900	19934200	163.116	15672.9	0.460034	45.84	7.86	33090	3.15	405.5	-65787100	40548851	12944	44911.1	296	134289	1394.3	131.693		2157	72384.1	79826.9	821633	420	458		159.4	3367.1	18360.9	57	2353		0.0371051	57.2523	589.28	10.7125	5.69373	11.8078	7.24086	4.88804		7.67694	11.1898	11.2876	13.6191
Guangxi Zhuang Autonomous Region	43.5335	40655100	15151600	7.18046	25503500	21634400	175.03	16803.1	0.4706	47.9	7.9	35190	2.9	510.906	3869100	51090547	13857	32469.9	313	143477	1791.02	169.482		2242.1	77969.3	70587.5	817294	435	528		37.2	381.3	8856.7	49	2507		0.00439154	39.412	456.33	10.3881	5.74939	11.8739	7.4911	5.13863		7.71561	11.2641	11.1646	13.6138
Hainan Province	7.01754	549066	336719	5.52727	212347	178303	97.3	438.92	0.2538	56.27	12.92	5912	3.3	15.7	34044	1743230	2562	215	47	5972	15.96	1.28	0.81	23	112	242	100	1		2		5	30	2	11	0.0175439	0.0352113	15.1629	6.26566	5.37528	3.8712	8.695	2.83086	0.824175	0.593327	3.17805	4.72739	5.49306	4.61512
Hainan Province	7.37514	567831	361441	5.55804	206390	221782	95.6459	471.23	0.27	54.15	12.03	6294	3.2	10.4	-15392	1217040	2729	183	47	6702	17.22	1.23	1	44	127	291	500	1	1					3	55			16.899	29.036	5.21494	3.8712	8.81031	2.90252	0.802002	0.693147	3.80666	4.85203	5.67675	6.21661
Hainan Province	31.71	641193	391995	5.59328	249198	287405	96.698	518.48	0.4011	53.41	1.78	6798	3.2	10.9	-38207	1287860	2849	1615	50	6243	18.07	1.5	0.94	39	573	1073	1838	4	2	573	102	375	566	6	96	0.5	0.329236	59.3802	101.716	7.38771	3.93183	8.73938	2.94812	0.916291	0.662688	3.68888	6.35263	6.97915	7.51698
Hainan Province	46.5455	789426	437656	5.64113	351770	377213	95.2475	558.41	0.4142	52.67	9.47	7315	3.4	17.5	-25443	1747050	2971	837	51	6305	19.25	1.9	0.76	36	896	445	12047	4	1	150	29	110	27	3	53	0.143403	0.119177	23.1169	625.818	6.73102	3.95124	8.74926	3.00815	1.06471	0.565314	3.61092	6.79906	6.10032	9.39665
Hainan Province	24.7423	922574	462385	5.665	460189	486740	94.7713	621.97	0.4256	49.99	9.48	8041	3.1	18.7	-26551	1866800	3233	800	50	6856	24.25	4.29	0.73	38	600	800	3728			245		50		3	48	0.289941		32.9897	153.732	6.68586	3.93183	8.83302	3.22883	1.66582	0.548121	3.66356	6.39859	6.68586	8.2239
Hainan Province	84.3474	1053984	513205	5.71029	540779	622406	94.8661	693.2	0.4357	46.88	9.16	8849	3.4	22.7786	-81627	2274920	3485	803	51	6262	21.53	3.47	1.08	41	1816	340	3242			230			8	4	54	0.112414		15.7919	150.581	6.6896	3.95124	8.74241	3.11485	1.49739	0.732368	3.73767	7.50494	5.83188	8.08425
Hainan Province	13.2707	1272006	570358	5.75615	701648	762145	99.0402	798.9	0.4451	45.81	8.98	10067	3.4	34	-60497	3401694	3847	548	65	6596	26.6	4.3	1.6	6	353	494	10144	4				352	7	4	50		0.977778	18.5714	381.353	6.3081	4.18965	8.79437	3.31782	1.66771	0.955511	1.94591	5.8693	6.20456	9.22474
Hainan Province	18.3945	1512421	686802	5.83683	825619	869834	100.526	894.57	0.451691	47.56	8.93	11165	3.55	25.4	-44215	2542338	4165	526.2	57	6926	30.4439	5.52769	1.95847	32.66	560	793.7	150				60	280		3	64			26.0709	4.9271	6.26758	4.06044	8.84318	3.4482	1.87605	1.08467	3.51631	6.32972	6.67796	5.01728
Hainan Province	10.6456	1745366	818139	5.91283	927227	1045242	102.034	1044.91	0.460526	44.62	8.86	12810	3.6	28.5	-118015	2846208	4819	676	58	7963	35.423	7.39752	2.83114	32	377.1	557	186.1	4			70	350	18	3	68		0.885852	15.7242	5.25364	6.51767	4.07754	8.98269	3.5952	2.12794	1.34316	3.49651	5.93516	6.32436	5.23164
Hainan Province	8.76129	2451967	1082935	6.0346	1369032	1438692	107.135	1254.17	0.472189	43.29	8.91	14923	3.49	35.1	-69660	3514411	5630	1685.6	48	7817	35.44	6.89	3.02	11.8	310.5	1645.6	500.5	15			50	870		4	69			46.4334	14.1225	7.43047	3.89182	8.96418	3.59567	2.0656	1.39128	2.54945	5.7414	7.40647	6.2176
Hainan Province	51.5657	3579708	1448584	6.16094	2131124	2157213	114.528	1503.06	0.480094	43.85	8.99	17691	3.72	45.3	-26089	4528517	6134	735.8	55	10054	44.26	8.44	3.54	167.4	2282.3	2913.6	3934.1	8				420	48.1	3	63		0.180227	65.8292	88.8861	6.60232	4.02535	9.21583	3.81242	2.24496	1.51293	5.12634	7.73338	7.97749	8.27769
Hainan Province	274.957	4860624	1782420	6.25101	3078204	2718012	113.726	1654.21	0.491898	41.23	8.96	19254	3.5	48.8	360192	4881633	6695	8224.1	52	10723	50.37	9.98		674.6	13849.6	11952.8	60866.6	153	33	1857.9	3863.1	1212.7	1527.7	16	478	0.118281	0.078863	237.3	1208.39	9.01495	3.97029	9.28024	3.93905	2.39608		6.5156	9.53608	9.3888	11.0165
Hainan Province	126.048	5813379	2709915	6.43296	3103464	3187500	119.185	23831	0.498274	38.5	8.98	23831	3	86.5	-84036	8648577	7553	12009.9	57	12634	76.7	14.5		391.85	9667.9	14639.1	15401.2	54	31		1744.8	6943	184.1	10	657		0.70473	190.862	200.798	9.39357	4.06044	9.44423	4.35286	2.74084		5.97343	9.17667	9.59152	9.64227
Hainan Province	166.77	7787952	3401157	6.53163	4386795	4154800	126.455	2522.66	0.505131	36.61	8.97	28898	1.7	127.6	231995	12756036	9238	14621.9	46	14119	92.0515	12.7516		631.731	15351.4	23437.7	67689.9	212	92	445.3	130.3	2881.7	5382	18	762	0.0281894	0.138988	254.615	735.348	9.59034	3.85015	9.55535	4.53315	2.62116		6.45005	9.63903	10.0621	11.1227
Hainan Province	174.161	9116730	4094370	6.61219	5022360	4440400	138.191	2855.54	0.51522	35.82	8.85	32377	2	143.2	581960	14322100	10634	22750	50	17252	151.9	31.6		1081	26455	41620	102459	329	177		207	5488	25321	26	1359		0.105995	273.996	674.516	10.0324	3.93183	9.75574	5.02978	3.48431		6.98657	10.1832	10.6364	11.5372
Hainan Province	321.509	10111713	4810140	6.68216	5301573	4647600	149.523	3177.56	0.527374	36.79	8.69	35663	2.2	149.9	653973	14985434	11712	36085.5	51	18732	121.424	17.0446		1616.9	39039	46988.3	143249	363	331	1362.3	926	24705.3	16614.2	23	1796	0.0337192	0.443915	386.976	1179.74	10.4937	3.95124	9.83804	4.80749	2.89285		7.38888	10.5723	10.7577	11.8723
Hainan Province	315.283	10997444	5553064	6.74453	5444380	4963550	162.531	3500.72	0.538206	36.43	8.61	38924	2.26	158.7	480830	15862660	12915	26232.3	49	16200	131.75	19.1481		1578.9	41538.4	40884.9	125474	390	536	365.7	2048	4072	5600.9	15	1305	0.00872707	0.0863823	310.323	952.364	10.1748	3.91202	9.69283	4.88847	3.00311		7.36512	10.6344	10.6185	11.7399
Hainan Province	293.11	12394300	6277000	6.79775	6117300	5279500	176.347	3702.76	0.5512	39.39	8.57	40818	2.3	139.67	837800	13966965	17019	31095.5	51	16828	155.876	21.3794		1499.4	45688.7	42601.2	125759	264	636	300	150	2862.3	7955.1	23	1609	0.00652334	0.0533575	273.302	806.788	10.3449	3.95124	9.73086	5.05545	3.10814		7.31349	10.7296	10.6597	11.7421
Chongqing Municipality	81.0784	1257608	711287	5.85205	546321	688734	96.4	1429.26	0.1881	45.33	5.51	5579	3.5	10.9	-142413	1033960	2387	5013	99	70333	49.89	-2.01	6.05	1559	4045	5829	83547	27	21	2586	359	503	16186	48	1589	0.389986	0.0248628	116.837	1674.62	8.51999	4.60517	11.161	3.92967		1.95303	7.35244	8.30548	8.67077	11.3332
Chongqing Municipality	154.236	1502365	767341	5.88499	735024	898025	95.7252	1479.71	0.1914	46.85	4.96	5804	3.5	13.2	-163001	1208790	2537	5919	107	59078	50.52	0.77	5.75	2019	7792	8980	73735	3	5	1642	259	155	6436	39	1703	0.174051	0.010894	177.751	1459.52	8.68609	4.68213	10.9866	3.94197	0.57098	1.90954	7.61085	8.96098	9.10287	11.2082
Chongqing Municipality	131.375	1876433	872442	5.94074	1003991	1199795	92.5663	1589.34	0.2989	43.805	0.66	6274	3.5	18.5	-195804	1785900	2705	8234	116	58706	60.59	0.27	6.29	1379	7960	8571	84774	54	15	609	400	1024	5901	25	1427	0.0710701	0.0738763	141.459	1399.14	9.01615	4.76217	10.9803	4.1205	0.239017	1.9865	7.22984	8.98231	9.05626	11.3478
Chongqing Municipality	131.81	2375486	1061243	6.02582	1314243	1578496	94.1399	1765.68	0.3088	40.76	2.8	6963	3.9	18.3	-264253	1833910	2937	11650	118	52432	73.94	3.57	5.37	1825	9746	15850	170048	73	12	1220	121	94	10011	26	2326	0.111253	0.00475781	214.363	2299.81	9.36315	4.77912	10.8673	4.31669	1.51951	1.8516	7.50988	9.18472	9.67099	12.0438
Chongqing Municipality	199.817	3058591	1260674	6.1006	1797917	2086534	93.7633	1990.01	0.3267	40.39	3.28	7912	4.1	17.9	-288617	1793070	3204	13458	121	50189	76.41	3.57	6.05	1634	15268	19374	216294	69	12	183	94	146	7837	23	2114	0.0118439	0.00631898	253.553	2830.7	9.5074	4.80402	10.8236	4.34912	1.51951	1.95303	7.3994	9.63358	9.87174	12.2844
Chongqing Municipality	228.013	3415775	1615618	6.20834	1800157	1952448	94.3259	2272.82	0.3386	38.89	2.69	9098	4.1	25.9489	-152291	2594760	3591	15991	113	44978	87.71	5.61	6.8	1522	19999	19769	181585	72	14	2981	56	4183	23366	21	1779	0.129721	0.0964603	225.39	2070.29	9.67984	4.7362	10.714	4.48537	1.88858	2.05412	7.32844	9.90349	9.89192	12.1095
Chongqing Municipality	181.325	3957233	2006241	6.30238	1950992	2376722	97.816	2692.81	0.3525	47.75	2.85	10845	4.1	38.6	-425730	3857147	4155	15999	130	48728	107.9	6.9	7.9	1565	19565	21266	262511	50	42	2829	286	3437	41189	42	1742	0.126328	0.0565724	197.09	2432.91	9.68034	4.8752	10.794	4.69043	2.06686	2.18605	7.35628	9.88155	9.96491	12.4781
Chongqing Municipality	181.72	4873543	2568072	6.40961	2305471	2661443	98.5985	3070.49	0.452109	46.27	3	12404	4.12	42.9	-355972	4292842	4702	14298.6	149	51282	135.99	9.05693	9.48929	2094.42	24712.2	28942.9	513508	80	38	2490.3	1025.1	2487.5	32133	43	2041	0.0915467	0.0437592	212.831	3776.06	9.56799	5.01064	10.8451	4.91991	2.30826	2.35035	7.64751	10.1151	10.2731	13.149
Chongqing Municipality	153.94	5942543	3177165	6.50204	2765378	3360532	100.965	3907.23	0.46688	44.72	3.4	13939	4	54.7	-595154	5469679	5323	18537.5	159	53726	155.435	10.2784	18.2736	2473.34	23927.7	28317.1	556346	156	73	99.6	620.9	944.8	30725.6	47	2382	0.00414528	0.0172872	182.18	3579.28	9.82761	5.07517	10.8917	5.05264	2.42289	2.95873	7.81373	10.0828	10.2513	13.2291
Chongqing Municipality	173.962	7683886	4427000	6.64611	3256886	4110769	105.71	4676.13	0.482955	44.11	3.8	16629	3.98	74.4	-853883	7437944	6453	26646.6	172	58276	200.41	12.19	29.67	2963.18	34863.7	44466.5	566060	158	103	1307.8	188.1	1552.7	24974.1	52	2853	0.0361555	0.0259485	221.878	2824.51	10.1905	5.15329	10.973	5.30534	2.57946	3.42329	7.99436	10.4592	10.7025	13.2465
Chongqing Municipality	139.258	10160112	5775738	6.76161	4384374	5143128	111.63	5793.66	0.499824	44.87	3.8	20490	3.96	95.2	-758754	9521394	7637	32157.9	254	66260	271.96	14.83	28.34	3614.35	37872.6	46953.7	1.03397e+06	222	122	800.3	633.3	1826.3	53729.8	50	3327	0.0206941	0.0199373	172.649	3801.91	10.3784	5.54126	11.1014	5.60933	2.76191	3.37895	8.19294	10.542	10.7569	13.8489
Chongqing Municipality	157.941	12920928	6551701	6.81635	6369227	6694437	109.844	6530.01	0.515915	42.78	3.7	22920	4	77.1	-325210	7712521	8494	46201.2	287	79949	339.11	23.35		3818.2	53559.5	64835.5	1.57431e+06	549	382	4845.4	3887.7	7842	52277.5	74	3669	0.0829622	0.0740951	191.193	4642.49	10.7408	5.66296	11.2892	5.82927	3.19253		8.2478	10.8886	11.0796	14.2693
Chongqing Municipality	126.921	17090400	9520700	6.97867	7569700	8197100	113.359	27596	0.529983	39.93	2.77	27596	3.9	124.3	-627400	12427074	9723	40916.8	324	88616	507.8	25.4		3999.78	64450.6	57766.9	1.4695e+06	420	320	33	733.4	2722.2	43668	34	2940	0.000511758	0.0251779	113.759	2893.86	10.6193	5.78383	11.3921	6.23206	3.27336		8.29424	11.0737	10.9642	14.2004
Chongqing Municipality	64.5598	25702400	14883300	7.1727	10819100	11380700	119.367	10011.4	0.550188	39.78	3.17	34500	3.5	292.1	-561600	29207634	11832	50090.6	252	115688	1111.77	36.2064		4468.52	71775.7	86490	3.83428e+06	959	359	107.5	1062.4	3550.2	16616.7	58	3310	0.00149548	0.0401641	77.7948	3448.8	10.8216	5.53339	11.6587	7.01461	3.61648		8.40504	11.1813	11.3678	15.1595
Chongqing Municipality	55.3467	30551661	17034885	7.23134	13516776	12767000	133.628	11409.6	0.569779	41.5	4	38914	3.3	532	749776	53203580	13655	76145	315	179452	1883.4	50.2		4818	104240	122362	2008123	1153	658	907	568	1388	39251	87	4757	0.00862602	0.00967308	64.9687	1066.22	11.2404	5.75574	12.0977	7.54136	3.93574		8.48032	11.5545	11.7147	14.5127
Chongqing Municipality	63.316	30622848	16932438	7.22872	13690410	11984100	149.931	12783.3	0.583502	40.55	3.6	43223	3.4	686.9	1706310	68692163	15423	78008.7	383	219274	2624.23	73.5867		5392.2	166156	172709	1.52238e+06	1641	1044	723.5	689.3	7240.3	38507.8	82	4654	0.00433546	0.0353766	65.8132	580.122	11.2646	5.95064	12.2981	7.87292	4.31196		8.59289	12.0207	12.0594	14.2358
Chongqing Municipality	53.8151	33043884	19220159	7.28376	13823725	12591600	166.573	14262.6	0.596122	41.61	3.62	47850	3.46	954.5	1232125	95431578	17262	100433	460	246281	3433.66	110.493		5873.8	184783	215618	4.58453e+06	1649	1126	978.3	819.1	3638.3	43876.9	103	5769	0.00526644	0.0159114	62.7955	1335.18	11.5173	6.1334	12.4142	8.14167	4.71396		8.67843	12.1269	12.2813	15.3382
Chongqing Municipality	80.611	37920000	21548300	7.33341	16371700	13199100	184.271	15717.3	0.6094	40.63	3.86	52321	3.6	744.668	3172600	74466845	18860	158385	561	274149	4028.81	162.555		9706.2	324766	345419	1.3105e+07	2467	1305	2100.7	149.9	6908.3	52182.3	118	7647	0.00642677	0.0183269	85.7374	3252.83	11.9728	6.3315	12.5214	8.30147	5.09715		9.18062	12.6909	12.7525	16.3885
Sichuan Province	55.2101	3209282	1972882	6.2951	1236400	1242148	99.6	3580.26	0.1881	44.45	7.48	4294	3.7	23.9	-5748	2092740	2121	7510	268	225494	255.08	27.43	10.26	5138	14083	48262	1371903	125	77	2760	853	1781	29447	116	5128	0.163866	0.0409143	189.203	5378.32	8.92412	5.59471	12.3261	5.54549	3.34745	2.42126	8.54461	9.55279	10.7844	14.1317
Sichuan Province	83.0575	3634981	2114756	6.32526	1520225	1610728	98.106	3711.61	0.1914	46.79	6.78	4540	3.7	27.3	-90503	2468470	2191	14331	275	219488	257.99	8.52	10.84	4319	21428	53436	1189793	127	81	8740	286	1507	83465	153	5969	0.289711	0.014367	207.124	4611.78	9.57025	5.6204	12.2991	5.55679	2.25339	2.47148	8.37101	9.9725	10.8863	13.9893
Sichuan Province	83.3496	4520041	2338630	6.36896	2181411	2302560	98.2041	4010.25	0.2989	45.76	0.59	4956	4	27.8	-121149	2545200	2550	25813	277	197771	297.05	17.22	21.64	2425	24759	41501	1289807	146	81	21569	532	887	38775	75	4800	0.465572	0.013961	139.71	4342.05	10.1587	5.62762	12.1949	5.69726	2.90252	3.11972	7.794	10.117	10.6335	14.07
Sichuan Province	129.854	5940981	2711245	6.43317	3229736	3361869	100.266	4293.49	0.3088	44.73	4.37	5376	4.3	31	-132133	3099160	2707	28781	300	188759	348.93	19.05	35.81	2803	45310	61444	1200176	176	51	14558	871	1147	65135	68	5042	0.243168	0.0103853	176.093	3439.59	10.2675	5.70711	12.1482	5.85773	2.99823	3.60577	7.9388	10.7213	11.0259	13.998
Sichuan Province	97.8919	7016201	2918746	6.4652	4097455	4102099	99.9656	4725.01	0.3267	42.12	3.89	5890	4.5	44.7	-4644	4468530	2914	25225	348	197219	385.66	21.86	93.81	6521	37753	56919	405310	98	40	25113	206	908	99370	64	4682	0.399469	0.00662179	147.589	1050.95	10.1356	5.85507	12.1921	5.95755	3.12939	4.55188	8.78294	10.5388	10.9494	12.9124
Sichuan Province	156.967	7322993	3365917	6.5271	3957076	4074050	101.665	5333.09	0.3386	40.26	3.12	6623	4.4	56.3862	-116974	5634290	3203	106751	383	189987	415.54	24.05	94.56	8933	65226	108264	1766615	260	53	7274	207	1830	60073	47	6525	0.100331	0.0146051	260.538	4251.37	11.5783	5.95064	12.1547	6.03198	3.22087	4.55975	9.09762	11.0856	11.5923	14.3846
Sichuan Province	236.873	8952534	3857848	6.58635	5094686	5396452	106.647	6379.63	0.3525	39.63	2.78	7895	4.4	68.7	-301766	6866987	3656	100142	523	187222	440.7	-39.8	65.6	7735	104390	139411	1576375	328	186	3794	179	579	86961	76	6466	0.0350699	0.00302585	316.34	3576.98	11.5144	6.26149	12.1401	6.09063		4.1987	8.95364	11.5559	11.8452	14.2706
Sichuan Province	189.817	10821769	4796635	6.68094	6025134	6115595	108.46	7385.11	0.330005	48.74	2.9	9060	4.61	79	-90461	7901964	4130	134953	563	203812	578.267	27.6079	66.0541	9401.43	109765	112205	2235391	261	91	4069.3	898.6	1704.9	63436.6	54	8446	0.0357476	0.00984345	194.037	3865.68	11.8127	6.33505	12.225	6.36176	3.35368	4.2055	9.14872	11.6061	11.6281	14.6199
Sichuan Province	229.401	13473951	6075850	6.78361	7398101	7699223	110.954	8690.24	0.343004	45.33	2.86	10613	4.5	110.2	-301122	11020819	4501	161051	643	210458	725.113	32.2299	94.5328	8989.33	166342	168255	2.70977e+06	383	264	11126	2290.7	3961	109477	71	10345	0.0626932	0.0143609	232.04	3737.03	11.9895	6.4677	12.257	6.58771	3.50345	4.55947	9.1039	12.0218	12.0332	14.8124
Sichuan Province	254.766	17591304	8508606	6.92986	9082698	10428154	117.5	10562.4	0.355974	43.11	2.92	12963	4.24	143.8	-1345456	14378124	5259	236040	739	247461	1020.14	71.77	122.39	13555	259897	291384	3.79608e+06	863	323	24554.7	3465.5	8980.8	236883	77	17002	0.086323	0.018078	285.632	3721.13	12.3718	6.60665	12.419	6.92867	4.2873	4.81535	9.51459	12.468	12.5824	15.1495
Sichuan Province	195.978	29488269	10416603	7.01773	19071666	19531496	123.493	12601.2	0.374048	40.45	2.39	15495	4.57	221.1	-459830	22113647	6072	216123	863	272758	1294.69	108.17	191.81	14561.4	253730	275882	3.91463e+06	854	598	12305	396.4	2627.4	324364	62	14651	0.0462533	0.00454494	213.088	3023.6	12.2836	6.76157	12.5163	7.1668	4.69291	5.26171	9.5862	12.444	12.5277	15.1802
Sichuan Province	177.755	35907175	11745927	7.06989	24161248	24702008	124.481	14151.3	0.387049	41.65	2.72	17339	4.3	241.7	-540760	24168651	6863	267993	830	278478	1583.27	116.05		15416.4	281434	374126	5.51635e+06	1301	392	20891.8	2565	7440.7	189782	135	17644	0.0691037	0.0157904	236.299	3484.15	12.4987	6.72263	12.5371	7.36788	4.7626		9.64325	12.5477	12.8323	15.5232
Sichuan Province	117.599	42579800	15616700	7.19359	26963100	26000600	128.464	21182	0.40174	38.73	2.31	21182	4.1	326.9	962500	32693864	8182	246284	830	325736	2104.9	154.6		11639.8	247534	372848	1.38586e+06	1452	417	30165.9	280	10312.4	306163	47	16400	0.108628	0.0186246	177.133	658.397	12.4142	6.72263	12.6938	7.6525	5.04729		9.36227	12.4193	12.8289	14.1418
Sichuan Province	116.206	46749243	20447918	7.31065	26301325	26645100	135.273	21026.7	0.418261	39.34	2.98	26133	4.2	477.2	-343775	47724169	9903	349296	727	426474	3186.48	212.295		6508.19	370287	587107	5.91543e+06	1965	2958	15930.6	1597.1	13569.6	208852	71	19118	0.0412478	0.0234307	184.25	1856.42	12.7637	6.5903	12.9633	8.06699	5.36268		8.78097	12.822	13.283	15.5931
Sichuan Province	96.651	54509893	24212703	7.38404	30297190	29238800	151.763	23872.8	0.435364	38.97	2.97	29608	4	591.4	1058390	59143600	11280	461876	813	515131	3962.1	304.2		13638	382941	692761	5895644	5054	2393	146235	5993	14439	155690	180	25234	0.276345	0.0268068	174.847	1488.01	13.0431	6.70196	13.1522	8.28478	5.72097		9.52069	12.8556	13.4484	15.5897
Sichuan Province	119.83	62209097	27840952	7.44468	34368145	33054200	164.966	26392.1	0.448995	41.46	3	32617	4.1	645.7	1313945	64574658	12485	279342	841	501539	5160.45	369.99		19813.7	618378	853626	7.30908e+06	5029	3684	16176.6	2752.1	15545.6	158596	143	14454	0.0254928	0.0200079	165.417	1416.36	12.5402	6.73578	13.1254	8.54897	5.91617		9.89418	13.3349	13.6572	15.8046
Sichuan Province	117.689	67966109	30610684	7.48587	37355425	35032450	178.823	28536.7	0.463022	43.28	3.2	35128	4.15	702.5	2322975	70202970	13755	265669	911	501205	5486.61	413.34		18509.3	645716	903420	9.96259e+06	6885	6192	11293.8	4764.2	15737.4	192922	168	15271	0.0171897	0.0187654	164.659	1815.8	12.49	6.81564	13.1248	8.61025	6.02669		9.82608	13.3781	13.7139	16.1143
Sichuan Province	158.522	74975100	33554400	7.52575	41420700	37010700	193.078	30053.1	0.4769	40.49	3.36	36775	4.1	511.886	4410000	51188560	14774	242403	999	514758	5171.71	173.214		18758.8	819832	915223	9.94565e+06	6739	7010	8893.3	3269.1	16240.3	199099	155	14343	0.0107313	0.0159386	176.967	1923.09	12.3984	6.90776	13.1515	8.55115	5.16028		9.83947	13.6169	13.7269	16.1126
Guizhou Province	207.477	1330941	653426	5.8152	677515	709648	100.1	841.88	0.1404	51.58	14.26	2364	3.8	6.6	-32133	627610	1511	3812	132	100356	49.75	-0.08	1.93	2712	10322	8779	62567	17	124	1820	33	1381	17777	50	2034	0.149893	0.0491477	176.462	1257.63	8.24617	4.89035	11.5165	3.92691	-0.0833816	1.075	7.90581	9.24213	9.08023	11.044
Guizhou Province	86.2107	1707163	742618	5.87077	964545	961571	99.2992	911.86	0.1425	51.92	14.24	2545	4	6.6	2974	547580	1542	3390	150	96505	54.68	-0.22	2.51	1988	4714	11967	80001	11	5	5092	40	1946	13016	55	2073	0.519274	0.109757	218.855	1463.08	8.12888	5.01728	11.4774	4.01962	-0.248461	1.25562	7.59539	8.4585	9.38999	11.2898
Guizhou Province	107.795	2015698	852324	5.93061	1163374	1241256	98.8027	993.53	0.2387	52.915	0.82	2759	3.8	8.6	-77882	659980	2084	7037	156	92942	67.48	2.12	1.84	2393	7274	10049	82183	38	33	11654	35	100	27235	45	2568	0.615702	0.00289779	148.918	1217.89	8.85908	5.05625	11.4397	4.22654	1.13783	1.0438	7.78072	8.8922	9.21533	11.3167
Guizhou Province	201.7	2751975	997494	5.99891	1754481	1757256	100.581	1133.27	0.2396	53.91	11.33	3000	4	6.5	-2775	646450	2178	6717	149	81149	66.46	3.67	2.6	3885	13405	10576	109841	16	23	3943	418	1184	34293	27	1316	0.227288	0.0248228	159.133	1652.74	8.81255	5.01064	11.3041	4.21153	1.54116	1.28093	8.26514	9.50346	9.26644	11.6068
Guizhou Province	144.622	3166702	1082800	6.03455	2083902	2100274	99.5753	1243.43	0.2429	51.29	10.8	3257	4.1	6.9	-16372	691470	2337	7693	161	81711	88.41	4.06	5.12	2490	12786	13643	150929	17	20	9335	25	50	58617	34	1623	0.421997	0.000700251	154.315	1707.15	8.9482	5.0876	11.311	4.49323	1.62137	1.81156	7.82044	9.45618	9.52106	11.9246
Guizhou Province	162.289	3323547	1245552	6.09536	2077995	2160708	100.77	1426.34	0.2477	50.33	9.04	3701	4	9.84311	-82713	984330	2502	4365	162	71798	93.66	4.76	9.86	2047	15200	12490	187819	55	37	2326	15	1540	54193	19	656	0.132717	0.0221924	133.355	2005.33	8.3816	5.09375	11.1816	4.55029	1.75094	2.38509	7.62462	9.62912	9.43276	12.1432
Guizhou Province	154.524	4184181	1492855	6.17402	2691326	2828348	104.801	1677.8	0.2628	49.37	8.73	4317	4.1	15.1	-137022	1513727	2723	22338	183	67538	107.2	4.9	13.8	789	16565	14940	163959	77	98	2034	1	2967	54488	48	3278	0.109361	0.0417576	139.366	1529.47	10.0141	5.21494	11.1205	4.68398	1.77495	2.69463	6.67203	9.71511	9.61186	12.0074
Guizhou Province	172.747	5207261	1824963	6.26125	3382298	3330617	105.849	1979.06	0.268633	57.58	7.38	5394	4.2	14	51681	1403572	3256	22469.9	178	67411	127.93	3.01326	10.6597	2451.23	22099.6	30087.1	229843	98	84	7222.6	43.5	6101.5	35209.8	41	2447	0.246318	0.106466	235.184	1796.63	10.02	5.18739	11.1186	4.85927	1.3896	2.45614	7.80475	10.0034	10.3119	12.3452
Guizhou Province	265.215	6106411	2268157	6.35567	3838254	3913684	107.648	2338.98	0.274526	54.67	7.26	6305	4.1	16.2	-75430	1617713	3797	32769.1	167	65924	132.956	7.36177	8.02535	2649.83	35262	43005.7	272267	200	126	3172	12	913	33132.9	42	3025	0.0825311	0.0133489	323.458	2047.79	10.3973	5.12396	11.0963	4.89751	2.12367	2.20004	7.88263	10.4706	10.6691	12.5145
Guizhou Province	183.342	7953990	2851375	6.45505	5102615	5654192	114.538	2884.11	0.282489	55.09	6.68	7878	3.97	22.7	-551577	2270300	4263	30128.1	151	64832	171.16	14.11	7.45	2269.26	31380.9	55865.8	326937	310	172		316.1	658	44942.4	40	3945		0.00862122	326.395	1910.13	10.3132	5.02388	11.0796	5.14842	2.71536	2.13417	7.72765	10.354	10.9307	12.6975
Guizhou Province	129.7	10537922	3478416	6.54138	7059506	7263780	123.243	3561.56	0.291157	51.94	6.72	9855	3.98	33.7	-204274	3366208	4880	33550.4	147	61117	184.46	16.32	8.12	2297.1	23924.5	52284.7	297622	298	274	440	354.4	171	14143.8	42	4804	0.0180591	0.00449193	283.447	1613.48	10.4208	4.99721	11.0206	5.22284	2.85186	2.21047	7.73984	10.0827	10.8645	12.6036
Guizhou Province	249.621	13722654	4164761	6.61959	9557893	9208166	121.641	3912.68	0.298841	49.41	6.96	10971	3.8	23	349727	2304212	5456	47845.2	151	67722	245.01	21.19		2840.8	61159.7	100580	388102	524	431	221	110.2	460	42107.4	42	3948	0.00360048	0.00445447	410.512	1584.02	10.7757	5.02388	11.1232	5.50537	3.09964		7.95219	11.0213	11.5187	12.869
Guizhou Province	369.675	16314800	5337300	6.72732	10977500	10573400	125.168	13119	0.338028	51.04	7.41	13119	3.6	31.5	404100	3146801	6218	36604	150	66968	266	27.2		4932.38	98333.5	134270	581453	520	399	251.2	596	8	35281.1	31	4088	0.00254806	5.98737e-05	504.776	2185.91	10.5079	5.01728	11.112	5.58725	3.33932		8.50378	11.4961	11.8076	13.2733
Guizhou Province	272.143	22494000	7730800	6.88822	14763200	15289900	131.552	5701.84	0.349668	49.85	6.38	16413	3.6	48.9	-526700	4887579	7389	49521.3	119	63297	304.993	29.1006		4129.56	83001.8	182695	600096	637	423	35	179	432.9	39608.7	46	4795	0.0004215	0.00353069	599.013	1967.57	10.8102	4.78749	11.0556	5.72356	3.40454		8.32617	11.3266	12.1156	13.3048
Guizhou Province	391.782	27556818	10140547	7.00606	17416271	16818700	143.628	6852.2	0.364237	47.33	6.31	19710	3.3	66.3	597571	6631560	8372	96763	135	49315	342.9	33.1		6944	134342	198913	763092	966	652		3800	137	46178	57	6354		0.000758919	580.09	2225.41	11.48	4.91265	10.806	5.84035	3.5293		8.84578	11.8082	12.2006	13.5451
Guizhou Province	418.063	30826578	12064146	7.0815	18762432	18408000	161.868	8086.86	0.378355	45.7	5.9	23151	3.3	82.9	354432	8290101	9541	115388	149	47061	372.038	27.7786		9100.3	155535	187538	882589	1119	1005		2.5		33554.1	42	6175			504.082	2372.31	11.6561	5.01064	10.7592	5.92168	3.35963		9.11617	11.9546	12.1417	13.6906
Guizhou Province	307.175	35428000	13666700	7.13566	21761300	20794350	183.073	9266.39	0.400228	45.61	5.8	26437	3.27	108.1	966950	10771326	11362	113766	193	72532	566.333	44.6737		9052.1	173964	194768	1.0618e+06	1454	1145	77.5	50	260	47805.7	45	5654	0.000445297	0.00117239	343.911	1874.86	11.6419	5.26786	11.1918	6.34095	3.82152		9.11086	12.0666	12.1796	13.8755
Guizhou Province	208.965	39395000	15033800	7.17707	24361200	23180700	201.118	10502.6	0.4201	46.89	5.8	29847	3.3	122.214	1180500	12221418	12876	122894	226	91231	806.909	48.0929		6372	168616	191035	999612	1122	1645	96.4	3.6	702.1	61799.4	49	5359	0.000571388	0.00304711	236.749	1238.82	11.7191	5.42495	11.4212	6.69445	3.89371		8.75983	12.0354	12.1602	13.8151
Yunnan Province	29.8061	3280023	1682347	6.22592	1597676	1659397	101.7	1793.9	0.1462	50.16	12.1	4446	2.2	15.9	-61721	1643800	2059	775	94	24474	24.76	1.47	4.68	322	738	1636	29001	8	4	12		10	1035	11	322	0.016	0.00564016	66.0743	1171.28	6.65415	4.55388	10.1054	3.24882	0.904218	1.73695	5.77765	6.6053	7.40062	10.2751
Yunnan Province	27.9751	3780468	1726690	6.23721	2053778	1937804	101.395	1855.74	0.1521	52.3	11.66	4558	2.5	17.2	115974	1660110	2340	750	86	23645	27.31	2.46	3.85	143	764	1429	21807	7	7	628	32		2762	11	358	0.451149		52.3252	798.499	6.62141	4.46591	10.0709	3.34321	1.24127	1.57898	4.96981	6.63988	7.26543	9.99003
Yunnan Province	52.6788	4141074	1807450	6.25707	2333624	2319458	99.2656	1955.09	0.2336	50.395	1.44	4770	2.6	18.8	14166	1812760	2603	3681	92	23264	32.29	3.59	4	118	1701	4217	43546	40	17	427	654	40	3973	6	277	0.200658	0.0070497	130.598	1348.59	8.21121	4.5326	10.0547	3.50526	1.52388	1.60944	4.77912	7.43956	8.34712	10.6816
Yunnan Province	85.3353	4964302	1912799	6.28167	3051503	2922872	98.3722	2138.31	0.2487	48.49	10.94	5015	3.3	19.9	128631	1988780	2256	3301	96	26800	39.96	4.51	3.96	259	3410	3377	67408	48	51	1317	6	185	6164	15	362	0.278612	0.0193232	84.5095	1686.89	8.10228	4.57471	10.1962	3.7126	1.70656	1.60141	5.56068	8.13476	8.12504	11.1185
Yunnan Province	114.611	5268906	2067594	6.31547	3201312	3105186	98.1755	2312.82	0.2601	45.93	10.6	5366	4	22.3	96126	2226760	2463	4619	110	24585	47.5	4.74	2.77	619	5444	2991	66932	46	66	6974			13170	20	677	0.561604		62.9684	1409.09	8.43815	4.70953	10.1099	3.88156	1.74746	1.32708	6.42972	8.60245	8.0037	11.1114
Yunnan Province	80.2591	5873475	2289992	6.35983	3583483	3459505	99.3536	2556.02	0.266	46.32	9.8	5870	4.1	26.6767	123978	2669130	2587	3076	100	22852	41.69	4.5	3.47	302	3346	2790	46680	140	50	2646		3	4407	9	406	0.441589	0.000386947	66.9225	1119.69	8.03171	4.61512	10.0368	3.75396	1.70475	1.49739	5.71373	8.11582	7.93416	10.7511
Yunnan Province	75.4743	6636354	2633618	6.42055	4002736	4036192	105.315	3081.91	0.281	43.27	9	7012	4.3	37.4	-33456	3741169	3315	1952	125	23241	50.6	6.3	4.2	416	3819	2851	61326	158	53	3030		163	1210	9	281	0.4424	0.032412	56.3439	1211.98	7.57712	4.83628	10.0537	3.94352	1.98787	1.64866	6.03309	8.24801	7.95578	11.024
Yunnan Province	47.6209	7663115	3126490	6.49506	4536625	4361999	106.789	3472.89	0.295056	46.29	7.97	7809	4.17	47.4	174626	4743441	3844	2696.5	122	23326	59.7636	6.61631	4.95421	245.6	2846	4329.7	60537.8	167	73	216.6		297.1	9228.2	9	365	0.0707242	0.0246062	72.447	1012.95	7.90008	4.81218	10.0574	4.10699	2.03029	1.7841	5.50777	7.95402	8.37348	11.011
Yunnan Province	65.512	8935821	3799702	6.57975	5136119	5131565	108.818	3988.14	0.30493	43.31	6.9	8929	4.3	62.2	4554	6224836	4172	2454.5	128	23964	76.6348	8.0866	7.09832	313.16	5020.5	5271.1	59702.2	57	93	20	5	10	2610.1	7	194	0.00396786	0.00131051	68.7821	779.048	7.80609	4.85981	10.0843	4.35202	2.2068	2.09166	5.7499	8.52148	8.57018	10.9971
Yunnan Province	72.3365	11352175	4867146	6.68727	6485029	6895252	115.238	4772.52	0.315906	42.81	6.86	10609	4.18	87.9	-410223	8793567	4658	4367.2	137	25432	91.76	9.54	7.19	475.82	6637.6	6294.6	169058	245	66		20	10	1688.7	10	391		0.00120101	68.5985	1842.39	8.38211	4.92725	10.1438	4.53002	2.35518	2.10291	6.16714	8.80066	8.74761	12.038
Yunnan Province	92.2219	14702388	6140518	6.78821	8561870	8486941	121.807	5692.12	0.329958	42.88	6.32	12570	4.21	96	74929	9596916	5465	7166.9	147	25159	111.39	14.82	6.51	631.07	10272.6	16086.4	175427	79	157	482.1	40	20	9456.4	11	562	0.0448269	0.00101374	144.415	1574.89	8.87737	4.99721	10.133	4.72197	2.76128	2.01624	6.449	9.23733	9.68579	12.075
Yunnan Province	104.246	19523395	6982525	6.84401	12540870	11476128	122.294	6169.75	0.339969	43.06	6.08	13539	4.3	80.5	1064742	8047595	5976	16029.9	143	25576	131.28	19.46		902.4	13685.4	17462.7	285099	250	156		75	1036.1	4345.6	32	933		0.0574621	133.019	2171.69	9.68227	4.96981	10.1494	4.88492	3.01847		6.80617	9.52416	9.76788	12.5606
Yunnan Province	107.951	22857200	8711900	6.94011	14145300	12898200	126.819	15752	0.347023	39.58	6.54	15752	4.2	134.3	1247100	13430120	6811	22926	144	26672	160.1	21.5		1002.24	17282.9	13068.5	261031	110	221	20	80	482.4	2224.2	15	1259	0.00115588	0.0247295	81.6271	1630.43	10.0401	4.97673	10.1914	5.08203	3.11352		6.91099	9.75753	9.47804	12.4724
Yunnan Province	224.097	29296000	11111600	7.04578	18184400	17332000	133.033	8893.12	0.367955	37.47	6.35	19265	4.1	160.3	852400	16028773	8278	36139.9	104	25390	188.748	28.909		1933.27	42297.9	44283.3	398972	271	312	4.7	780.3	1115	6453.3	34	1881	0.000111104	0.0228712	234.616	2113.78	10.4952	4.65396	10.1421	5.2457	3.39816		7.56749	10.6525	10.6984	12.8967
Yunnan Province	229.766	35726574	13381509	7.12651	22345065	20543600	151.256	10309.5	0.393003	37.57	6.22	22195	4	210.1	1801465	21013730	9782	59599	123	31775	239.4	28.6		2409	55006	52986	369872	409	522	883	439	3219	4533	53	2338	0.0157992	0.0540654	221.328	1545	10.9954	4.82028	10.3665	5.4823	3.38777		7.78738	10.9152	10.8778	12.8209
Yunnan Province	209.897	40965130	16112955	7.20718	24852175	21622100	168.953	11832.3	0.404737	38.96	6.17	25322	4	253	3230075	25303558	11224	62160.4	136	35272	291.12	42.1758		1884.7	61105.3	64896.4	524205	359	697	55.4	486.4	943.1	17936	43	1944	0.00090581	0.0119317	222.92	1800.65	11.0375	4.91998	10.4709	5.67716	3.76528		7.54205	11.0204	11.0806	13.1696
Yunnan Province	240.834	44379771	16980574	7.22995	27399197	23361950	181.963	12814.6	0.417268	38.27	6.2	27264	3.98	296.2	4037247	29607422	12235	58663.1	148	39335	312.069	34.017		1798.4	75157	79022.2	559468	390	597		512.1	913.9	14734.6	47	2182		0.0101667	253.22	1792.77	10.9796	5.00395	10.5799	5.74643	3.55583		7.49521	11.2273	11.2775	13.2347
Yunnan Province	228.623	47128300	18081500	7.25723	29046800	25101800	201.724	13619.2	0.4333	37.97	6.4	28806	4	244.913	3945000	24491279	13401	46881.2	177	43596	349.955	27.8942		2321.1	80007.7	72951.9	487188	337	1027		23882.7	1299	34001.3	45	2223		0.0113938	208.461	1392.14	10.7554	5.18178	10.6827	5.86066	3.36364		7.75023	11.2899	11.1976	13.0964
Tibet Autonomous Region		453225	36393	4.56103	416832	415547	100	91.18		59.91	15.9	3666		0.9	1285	119590	1551		9	577	0.73	0.21																			2.30259	6.35957	0.548121	0.19062
Tibet Autonomous Region		532544	45731	4.66022	486813	572711	100	105.61		64.49	15.8	4180		1.6	-85898	166450	1708		12	760	1.59	0.41																			2.56495	6.63463	0.951658	0.34359
Tibet Autonomous Region		599693	53848	4.73118	545845	635957	99.9	117.46		57.425	1.72	4572	4.1	1.5	-90112	130310	1823		15	1191	1.92	0.59																			2.77259	7.08339	1.07158	0.463734
Tibet Autonomous Region		1045690	61108	4.78611	984582	986328	99.9999	146.04		50.36	12.1	5324		0.9	-1746	92910	1937		14	1532	2.52	0.88	0.03																		2.70805	7.33498	1.25846	0.631272	0.0295588
Tibet Autonomous Region		1378433	73082	4.86382	1305351	1311470	100.4	166.56		46.38	12.8	6117	4.9	1.3	-6119	130370	2304		17	1535	2.37	0.59																			2.89037	7.33694	1.21491	0.463734
Tibet Autonomous Region		1459054	81499	4.91116	1377555	1335857	101.303	189.09		49.31	11.1	6893		1.60106	41698	159860	2807		15	1909	2.86	0.84																			2.77259	7.55486	1.35067	0.609766
Tibet Autonomous Region		1338335	100188	5.00082	1238147	1359655	104.039	220.34		45.38	11.2	8103	4	2	-121508	199892	3139		14	1241	3.3	0.9																			2.70805	7.12448	1.45862	0.641854
Tibet Autonomous Region		1854502	120312	5.08031	1734190	1915340	105.599	251.21	0.207143	50.29	10.79	9036		2.1	-181150	205468	2990		12	1085	3.6533	1.57765	0.01072																		2.56495	6.99026	1.53758	0.946878	0.0106629
Tibet Autonomous Region		2001969	145607	5.16319	1856362	2056347	107.711	290.76	0.210526	44.69	11.7	10422		3.3	-199985	328377	2877		13	1550	4.50513	1.11451	0.02494																		2.63906	7.34666	1.70568	0.748823	0.0246341
Tibet Autonomous Region		2753682	201412	5.30409	2552270	2869900	111.373	341.43	0.214533	39.57	11.3	12083		3.9	-317630	393464	3166		8	1355	4.85	0.95	0.01																		2.19722	7.21229	1.76644	0.667829	0.00995033
Tibet Autonomous Region		3806589	248823	5.39589	3557766	3578559	117.722	394.85	0.219178	40.09	10.3	13824		7.7	-20793	765829	3460		8	1076	4.41	1.36	0.04										13.3								2.19722	6.98193	1.68825	0.858662	0.0392207
Tibet Autonomous Region	511.441	4701322	300900	5.47842	4400422	4709465	119.37	441.36	0.222973	36.57	10.24	15295	3.8	4	-309043	402098	3985	1333.5	10	1282	4.58	1.79		338.5	2342.4	921.7	40779.6	18	10					3	409			201.245	8903.84	7.19631	2.3979	7.15696	1.71919	1.02604		5.82747	7.75936	6.8273	10.616
Tibet Autonomous Region	127.078	5510400	366500	5.56408	5143900	5310000	121.996	17027	0.226667	41.77	10.25	17319	4	8.4	-166100	836067	4469	335.1	11	1471	5.1	2.1		10	648.1			1						1	8					5.81741	2.48491	7.29438	1.80829	1.1314		2.3979	6.47559
Tibet Autonomous Region	119.224	7581100	547600	5.73846	7033500	7147000	128.096	605.83	0.227723	38.7	10.26	20077	3.2	13.6	-113500	1358368	4730	264.4	5	1060	5.2372	1.85107		14.1	624.4	37.9	17364.4	17	57					1	35			7.23669	3315.59	5.58124	1.79176	6.96697	1.83053	1.04769		2.71469	6.43839	3.66099	9.76223
Tibet Autonomous Region	25.4545	9053384	865800	5.93742	8187584	8043400	139.094	701.03	0.227273	37.99	10.27	22936	2.6	34.2	144184	3424140	5340	1463	6	1130	7.7	2.6		8	196	198	20579	15	69					3	46			25.7143	2672.6	7.28893	1.94591	7.03086	2.16332	1.28093		2.19722	5.2832	5.2933	9.93207
Tibet Autonomous Region	122.749	10143128	950200	5.97782	9192928	9024900	162.314	815.67	0.237179	39.73	10.38	26326	2.5	33.2	168028	3319409	6275	1297.4	8	1452	11.8437	3.26404		10.6	1453.8	519.6	23453.8	3	27					4	84			43.8715	1980.28	7.16889	2.19722	7.28139	2.55285	1.45022		2.451	7.28262	6.25498	10.0628
Tibet Autonomous Region	108.631	11855107	1242700	6.09437	10612407	11117350	180.655	920.833	0.257862	42.99	10.55	29252	3.34	22.5	-504943	2254947	7205	225	9	1676	15.9108	3.00437		13.2	1728.4	1494.4		3	44				72.6	2	20			93.9237		5.42054	2.30259	7.42476	2.82795	1.38739		2.65324	7.45553	7.31015
Tibet Autonomous Region	147.736	13814600	1371300	6.13713	12443300	13209800	209.698	1026.39	0.2774	41.39	10.65	31999	2.5	9.1384	-766500	913839	8756	35.5	8	1200	9.90687	3.68579		12.4	1463.6	1630.9	335.4	2	63				92.2	1	8			164.623	33.8553	3.59731	2.19722	7.09091	2.38939	1.54453		2.59525	7.28934	7.3975	5.8183
Shaanxi Province	183.77	1661955	933309	5.97003	728646	760535	98.4	1381.53	0.218	51.16	7.13	4070	3.1	21.2	-31889	2050620	1852	26607	230	251856	216.88	9.96	17.64	7195	39856	56793	243389	29	20	10568	1729	735	46212	114	7708	0.209583	0.00853976	261.864	1122.23	10.189	5.44242	12.4366	5.38394	2.39425	2.92531	8.88128	10.5931	10.9472	12.4024
Shaanxi Province	286.786	2065173	1064033	6.02696	1001140	1032033	96.2352	1487.61	0.2217	50.2	6.13	4415	2.6	20.8	-30893	2005760	1884	40244	236	239783	186.77	9.72	15.35	19576	53563	63622	262887	31	16	7596	566	781	38034	110	7290	0.124201	0.00852648	340.644	1407.54	10.6027	5.46806	12.3875	5.23522	2.37211	2.79423	9.88211	10.8886	11.0607	12.4795
Shaanxi Province	503.515	2717597	1149711	6.06059	1567886	1689026	95.754	1660.92	0.3226	47.795	0.89	4968	2.7	23.9	-121140	2140080	2210	45287	244	222396	230.44	13.9	19.65	17561	116030	99505	377599	53	68	64595	702	1001	133595	106	6060	0.357619	0.00401002	431.804	1638.6	10.7208	5.50126	12.3122	5.44432	2.70136	3.02772	9.77349	11.6616	11.508	12.8416
Shaanxi Province	365.241	3500506	1385109	6.14148	2115397	2141846	96.7116	2010.62	0.3324	45.39	4.16	5511	3.2	20.6	-26449	2062000	2857	48554	263	211883	266.03	14.06	15.9	15436	97165	62571	380924	100	73	19490	288	544	112967	103	6142	0.167074	0.00258885	235.203	1431.88	10.7905	5.57595	12.2638	5.58736	2.71204	2.82731	9.64452	11.4842	11.0441	12.8504
Shaanxi Province	440.707	4049114	1502943	6.17694	2546171	2430511	95.6477	2253.39	0.3456	43.6	4.12	6161	3.3	22.3	115660	2224030	3093	53556	273	205369	292.14	16.41	23.87	21174	128748	101626	482259	159	56	27796	91	2702	118475	92	10848	0.17756	0.0109294	347.867	1650.78	10.8885	5.61313	12.2326	5.68065	2.85704	3.21366	9.96058	11.7656	11.5291	13.0862
Shaanxi Province	460.288	4182008	1773300	6.24878	2408708	2495210	97.2737	2587.72	0.3546	40.15	4.29	7057	3.5	27.8386	-86502	2782620	3335	35620	284	194582	318.95	19.61	26.46	16481	146809	82114	654643	226	111	28567	4376	29037	177380	98	5644	0.16289	0.0895681	257.451	2052.49	10.4807	5.65249	12.1786	5.76816	3.02578	3.31273	9.71002	11.8969	11.3159	13.3918
Shaanxi Province	448.726	5163052	2149586	6.33236	3013466	3485520	100.289	3175.58	0.3641	37.85	4.26	8638	3.8	36.4	-472054	3642383	3733	74301	302	195959	379.9	17.9	35.1	9058	170471	110480	946155	185	68	23896	251	6747	268727	84	7244	0.122943	0.0153621	290.813	2490.54	11.2159	5.71373	12.1857	5.94254	2.93916	3.58629	9.11151	12.0463	11.6126	13.7602
Shaanxi Province	287.992	6389627	2753183	6.43984	3636444	3867721	101.493	3675.66	0.372358	39.25	4.01	10674	4.18	45.8	-231277	4576868	4182	58723.9	307	196330	414.289	6.48152	24.8288	9685.51	119312	117805	1.03849e+06	395	154	10803.7	503.5	1483.5	129342	89	7305	0.0830315	0.00596613	284.355	2506.69	10.9806	5.7301	12.1876	6.02898	2.01244	3.25149	9.17849	11.6895	11.6768	13.8533
Shaanxi Province	343.781	8241805	3624805	6.55928	4617000	4667036	103.015	4743.61	0.391187	37.76	4.04	12840	4	53.6	-50036	5360289	4742	62029.6	304	194315	466.643	22.0778	36.4059	13559.7	160423	141564	1.3441e+06	286	166	1273.6	383.5	15069.9	96383.2	77	7777	0.00787648	0.058682	303.367	2880.36	11.0354	5.72031	12.1772	6.14771	3.13887	3.62183	9.51493	11.9856	11.8605	14.1112
Shaanxi Province	283.758	10539665	4752398	6.67691	5787267	6348028	108.269	5757.29	0.406149	36.98	4.05	15546	4.02	68.9	-560761	6887339	5480	95733.4	320	193806	566.6	28.94	40.56	13323.8	160777	161364	1.55076e+06	528	212	641.3	528.7	7067.5	165459	94	9316	0.0039729	0.0216637	284.793	2736.95	11.4693	5.77144	12.1746	6.34142	3.3992	3.72714	9.49738	11.9878	11.9914	14.2543
Shaanxi Province	277.34	14285208	5914750	6.77194	8370458	8208390	115.198	7314.58	0.420925	35.2	4.08	19700	3.91	83.3	162068	8328826	6483	84336.8	322	185315	610.41	33.05	67.5	10046.4	169291	159995	1.65447e+06	473	337	4017.8	528.6	6376.2	88441.8	109	7587	0.0231829	0.0247396	262.11	2710.42	11.3426	5.77765	12.1298	6.41577	3.52783	4.22683	9.21507	12.0394	11.9829	14.319
Shaanxi Province	332.305	18416388	7352704	6.86645	11063684	10282387	115.774	8169.8	0.434934	34.64	4	21947	3.9	84.1	781297	8405392	7154	137323	359	195119	665.76	38.4		11142.6	221235	262465	1.12775e+06	834	790	522.6	1200.4	3394.6	148052	73	9650	0.00235662	0.00919231	394.233	1693.93	11.8301	5.8861	12.1814	6.50243	3.67377		9.31862	12.307	12.4779	13.9357
Shaanxi Province	302.669	22188300	9582100	6.98146	12606200	11389900	120.405	27133	0.457564	30.27	3.72	27133	3.9	121	1216300	12101681	8474	132758	381	198975	865.2	77.6		12005.5	261870	326309	1.58607e+06	732	466	628.3	3711.1	1534.3	156236	51	8957	0.00239354	0.00366965	377.149	1833.18	11.7963	5.94542	12.2009	6.76412	4.36437		9.39321	12.4756	12.6956	14.2768
Shaanxi Province	468.819	29308100	15001800	7.17614	14306300	15948900	127.268	12512.3	0.472883	30.74	3.69	33464	3.6	146.5	-1642600	14647271	10053	167877	325	211006	1001.48	73.3634		13627.9	469512	475690	2.11859e+06	1312	1108	425.9	2861.1	1471	113283	71	10718	0.00090629	0.00252404	474.987	2115.47	12.031	5.7869	12.2596	6.91023	4.30896		9.51995	13.0595	13.0725	14.5663
Shaanxi Province	446.785	33238020	16006862	7.20431	17231158	16770600	145.225	14453.7	0.500133	30.44	3.88	38564	3.2	148	460558	14799030	11852	183594	379	216232	1238	77.2		17367	553120	572372	2213523	1606	1399	1340	646	995	143419	111	14203	0.00241677	0.00142849	462.336	1787.98	12.1205	5.94017	12.2841	7.12206	4.35927		9.76238	13.2233	13.2575	14.6101
Shaanxi Province	424.409	36650665	17483305	7.24262	19167360	17196200	160.328	16205.5	0.513018	33.18	3.86	43117	3.3	201.3	1971160	20128062	13206	192780	402	230560	1374.03	86.175		21120	583150	675881	2.18321e+06	2296	1855	1484.7	182.1	1160.8	136442	95	14801	0.00253953	0.00161314	491.898	1588.91	12.1693	5.99894	12.3483	7.22623	4.46792		9.95802	13.2762	13.4238	14.5963
Shaanxi Province	408.852	39625042	18904044	7.27655	20720998	18920500	176.522	17689.9	0.525828	34.26	3.87	46929	2.19	274.1	1800498	27364485	14812	213156	435	241918	1649.51	116.202		24056.6	674406	791615	3.02859e+06	2077	2551	1366.4	273.5	10381.7	274618	92	14299	0.00202198	0.0109393	479.909	1836.05	12.2698	6.07764	12.3964	7.40884	4.7639		10.0882	13.4216	13.5818	14.9236
Shaanxi Province	404.056	43760600	20599500	7.31386	23161100	20644800	187.909	18021.9	0.5392	34.04	3.82	47626	3.4	304.985	2516300	30498504	15363	182304	475	241497	1902.89	138.416		20249.8	768874	795000	3.55625e+06	2056	2978	3513.8	535.6	3749.3	227208	98	11613	0.00454927	0.00376405	417.786	1868.87	12.1134	6.16542	12.3946	7.55165	4.93746		9.91595	13.5527	13.5861	15.0842
Gansu Province	66.8174	1253382	540253	5.7326	713129	716209	99	869.75	0.2352	49.23	10.04	3541	3.3	5.6	-3080	447880	1612	788	60	43087	11.06	-0.97	0.59	1774	739	1321	10786	6	4	33		11	1248	30	859	0.0427461	0.00553598	119.439	975.226	6.67077	4.11087	10.671	2.48989	-3.50656	0.463734	7.48156	6.60665	7.1869	9.2861
Gansu Province	63.6743	1477868	583657	5.76616	894211	919951	96.624	931.98	0.2372	49.11	9.17	3778	2.8	5.6	-25740	406270	1650	1499	65	44969	14.37	-0.96	0.95	1338	915	1899	15012	5	3	410		15	4200	30	914	0.309434	0.00293255	132.15	1044.68	7.31322	4.18965	10.7138	2.73242	-3.21888	0.667829	7.19968	6.82002	7.54961	9.61667
Gansu Province	173.46	1882322	612849	5.78735	1269473	1266966	96.1409	983.36	0.2401	47.65	1.32	4129	2.7	6.9	2507	569530	1947	3150	68	45714	19.97	-0.21	2.73	1116	3464	5582	91462	4	5	3058		41	5495	11	764	0.468875	0.0045764	279.519	4579.97	8.05548	4.23411	10.7302	3.04309	-0.235722	1.31641	7.0184	8.15047	8.62748	11.4237
Gansu Province	128.722	2354643	699485	5.84478	1655158	1714869	99.9865	1125.37	0.2451	46.19	7.15	4386	2.8	7.8	-59711	778880	2099	1073	76	41136	27.54	0.91	0.6	2116	3545	3583	24245	33	3	7044			2721	13	791	0.665219		130.102	880.356	6.97915	4.34381	10.6247	3.35131	0.647103	0.470004	7.65776	8.17358	8.18423	10.096
Gansu Province	161.823	2740111	762432	5.8822	1977679	1191129	99.9865	1232.03	0.2596	43.79	6.71	4768	3.2	8.8	786550	877400	2301	4770	76	40114	28.63	1.15	3.2	1636	4633	5014	31115	3	1	1003		372	10604	19	854	0.177963	0.0244143	175.131	1086.8	8.47031	4.34381	10.5995	3.38879	0.765468	1.43508	7.40062	8.44118	8.52019	10.3455
Gansu Province	179.161	3000070	876561	5.94278	2123509	2123229	101.086	1399.83	0.2738	42.15	6.12	5429	3.4	13.2758	280	1327140	2592	5851	84	36593	31.72	1	6.01	1508	5683	4853	29063	10	2	3575			5389	14	1076	0.386153		152.995	916.236	8.67454	4.44265	10.5076	3.48799	0.693147	1.94734	7.3192	8.64541	8.48756	10.2773
Gansu Province	45	3569366	1041600	6.0177	2527766	2790509	103.411	1688.49	0.2861	40.24	5.91	6566	3.4	17.6	-262743	1763145	3016	3495	83	34883	36.4	0.5	2.2	386	1638	3178	44571	14	12	542		314	8893	16	373	0.248624	0.0298167	87.3077	1224.48	8.15938	4.43082	10.4598	3.62167	0.405465	1.16315	5.95842	7.40184	8.06432	10.7049
Gansu Province	114.762	4293479	1235026	6.09168	3058453	3104652	105.169	1933.98	0.300196	44.15	6.02	7477	3.26	26.3	-46199	2630274	3453	5742	84	27156	39.1742	2.55388	0.46579	848.37	4495.7	6770.7	38676.2	48	3			100	18725.9	23	770		0.00430634	172.836	987.287	8.65574	4.44265	10.2094	3.69323	1.26804	0.382394	6.74449	8.4111	8.82051	10.563
Gansu Province	27.63	5285946	1412152	6.14988	3873794	3858402	106.537	2276.7	0.310954	41.18	6.24	8945	3.6	38.2	15392	3824932	3810	7844.1	86	30076	43.2357	3.31203	0.64148	307.08	1194.6	6124	51257.5	31	33		260		8128.4	13	460			141.642	1185.54	8.96764	4.46591	10.3115	3.78953	1.46141	0.495598	5.73036	7.0864	8.72013	10.8446
Gansu Province	66.8208	6753372	1909107	6.28083	4844265	5122978	112.396	2702.4	0.322606	39.92	6.49	10614	3.34	55.2	-278713	5523670	4298	9525.8	80	27635	49.73	7.51	0.81	269.27	3323	10103.6	50742.2	16	12	1056	528		8883.6	16	501	0.241151		203.169	1020.35	9.16186	4.39445	10.2269	3.92652	2.14124	0.593327	5.59942	8.10892	9.22075	10.8345
Gansu Province	186.029	9684336	2649650	6.42319	7034686	7412997	121.613	3166.82	0.335555	40.46	6.54	12421	3.23	61	-378311	6095433	4947	15535.1	71	26342	53.87	9.87	1	1010.32	10021.4	16468.3	76646.9	38	17	1730.7	865.4		9156.7	16	1081	0.147267		305.704	1422.81	9.65092	4.27667	10.179	4.00497	2.38601	0.693147	6.91901	9.21258	9.70925	11.247
Gansu Province	214.308	12428170	2865898	6.45726	9562272	8845011	123.193	3387.56	0.348728	37.41	6.61	13269	3.3	38.7	717261	3865554	5509	13563.2	80	25740	56.54	9.68		871.8	12117	19849	92087	87	21	327.1	432.6	239.7	8218.7	17	1281	0.0262855	0.0117872	351.061	1628.71	9.51519	4.39445	10.1558	4.05248	2.36837		6.77171	9.40245	9.89596	11.4305
Gansu Province	397.815	14685800	3535833	6.54849	11149967	10321000	128.244	16113	0.361328	35.85	6.03	16113	3.2	74	828967	7402953	6234	12733.6	81	27545	76.2	11.7		726.734	30313.5	16562.4	170318	114	29				19130.1	13	1223			217.354	2235.15	9.45208	4.40672	10.2236	4.3464	2.5416		6.58994	10.3194	9.71495	12.0454
Gansu Province	272.996	17912400	4501188	6.65333	13411212	13006800	135.811	5020.37	0.371685	34.74	6.05	19595	3.1	87.3	404412	8728579	7493	21539.1	59	24873	87.5511	12.1242		870.329	23901.1	22545.9	206422	139	59	354.6	35	60	4263.4	16	1477	0.0146192	0.00213034	257.517	2357.73	9.97767	4.09434	10.1216	4.48358	2.57446		6.77002	10.0817	10.0234	12.2377
Gansu Province	260.65	20595638	5203993	6.71634	15391645	15049100	151.851	5650.2	0.38751	34.75	6.06	21978	2.7	89	342545	8900750	8542	29058	87	26974	112.3	14.5		1019	29271	34980	305916	249	109	273	47	26	4193	23	1560	0.00924045	0.000776954	311.487	2724.1	10.2771	4.47734	10.2027	4.73004	2.74084		6.92756	10.2844	10.4626	12.6311
Gansu Province	216.342	23096230	6072717	6.78338	17023513	16454500	169.618	6330.69	0.401239	34.77	6.08	24539	2.3	102.4	569013	10236106	9616	19389.7	107	28398	140.923	19.0753		1034.6	30487.5	43730.2	295040	220	102				1582.7	22	1204			310.314	2093.63	9.87255	4.68213	10.2541	4.95528	2.99949		6.94274	10.3251	10.6858	12.5949
Gansu Province	250.42	25414935	6726698	6.8278	18688237	17889750	187.937	6836.82	0.416827	33.88	6.1	26433	3.15	86.5	798487	8640615	10678	26191.1	117	26694	162.412	22.9703		1267.6	40671.1	54865.6	416450	293	197				21248.4	25	1284			337.818	2564.16	10.1732	4.77068	10.1922	5.09627	3.17681		7.14567	10.6133	10.9127	12.9395
Gansu Province	185.416	29583100	7438600	6.87149	22144500	19325000	205.919	6790.32	0.4319	35.99	6.21	26165	2.1	79.5202	2819500	7952016	11868	18038	124	27626	179.011	27.1975		1117.7	33191.4	37185	496232	202	384	128.1	40	464.6	1787.9	24	1508	0.0038446	0.0132821	207.725	2772.08	9.80029	4.82831	10.2265	5.19302	3.33923		7.01992	10.4101	10.5237	13.1148
Qinghai Province	4.41176	440914	127718	5.10626	313196	301523	100.7	220.16	0.3464	49.13	14.48	4426	2.5	1.8	11673	117740	2047	45	10	3661	1.36	-0.07		10	6	38	41	1	1	10			70	2	21	0.625		27.9412	30.1471	3.82864	2.3979	8.20576	0.858662	-0.0725707		2.3979	1.94591	3.66356	3.73767
Qinghai Province	3.14136	557191	141736	5.15148	415455	434412	100.197	238.39	0.3459	49.02	13.9	4728	2.5	1.9	-18957	107850	2150	45	10	3739	1.91	0.12		10	6	38	41	1	4	10			70	2	21	0.625		19.8953	21.466	3.82864	2.3979	8.22684	1.06815	0.113329		2.3979	1.94591	3.66356	3.73767
Qinghai Province	134.597	682614	165843	5.2197	516771	551409	99.6955	263.59	0.3476	47.935	1.47	5138	2.4	2.3	-34638	159730	2384	284	9	2831	2.11	0.14		61	284	3	5	13	17	2			1002	3	68	0.00699301		1.4218	2.36967	5.65249	2.30259	7.94874	1.13462	0.131028		4.12713	5.65249	1.38629	1.79176
Qinghai Province	104.04	1012951	198241	5.2972	814710	927250	102.288	300.13	0.3633	46.85	12.62	5774	3.5	2	-112540	204900	2598	659	11	3770	2.97	0.46		15	309	398	4018	16	14				4500	2	31			134.007	1352.86	6.49224	2.48491	8.2351	1.37877	0.378436		2.77259	5.73657	5.98896	8.29879
Qinghai Province	170.605	1187280	210965	5.32421	976315	983911	104.64	340.65	0.3762	45.47	11.7	6478	3.6	2	-7596	196640	2828	614	12	2905	3.47	0.23	0.06	33	592	402	10454	13	1	654			2095	2	41	0.52488		115.85	3012.68	6.42162	2.56495	7.97453	1.49739	0.207014	0.0582689	3.52636	6.38519	5.99894	9.25484
Qinghai Province	29.0043	1220438	240411	5.38096	980027	952909	106.733	390.2	0.382	43.92	10.9	7346	3.8	3.39138	27118	339140	3105	248	14	4043	4.62	0.61	0.34	42	134	57	920	4		64			174	3	61	0.323232		12.3377	199.134	5.51745	2.70805	8.30499	1.72633	0.476234	0.29267	3.7612	4.90527	4.06044	6.82546
Qinghai Province	10	1373363	269960	5.4313	1103403	1277323	110.148	466.1	0.3859	41.26	9.87	8693	3.9	5.8	-173920	575515	3443	39	18	3678	5	0.9	0.4	17	50	30		1					34	1	13			6		3.68888	2.94444	8.2104	1.79176	0.641854	0.336472	2.89037	3.93183	3.43399
Qinghai Province	5.45617	1697547	338222	5.5292	1359325	1523377	111.03	543.32	0.392265	43.08	9.49	10045	3.93	4.1	-164052	413307	3888	53.5	24	4528	6.87295	0.77048	0.21676	12	37.5	57.5	1300	1	1					2	26			8.36613	189.147	3.9982	3.21888	8.41826	2.06343	0.571251	0.196192	2.56495	3.65066	4.06903	7.17089
Qinghai Province		2146628	422437	5.62576	1724191	1802553	112.806	648.5	0.392336	41.96	8.97	11889	3.9	6.5	-78362	651724	4229	57	25	4617	8.44355	1.09623	0.21726			57	996	35	1					1	15			6.75072	117.96	4.06044	3.2581	8.43772	2.24533	0.74014	0.196602			4.06044	6.90475
Qinghai Province	56.2728	2821993	567083	5.75365	2254910	2351294	120.251	797.35	0.400362	40.74	8.8	14507	3.75	6.1	-96384	612073	4978	68	26	4998	12.61	1.49	0.14	7.28	709.6	1539.6	320	33	5				92.2	2	23			122.094	25.3767	4.23411	3.29584	8.51699	2.6108	0.912283	0.131028	2.11384	6.56611	7.33993	5.77144
Qinghai Province	13.8801	3635950	715692	5.85473	2920258	3117417	132.397	1018.62	0.407942	40.03	8.35	18421	3.8	6.9	-197159	688823	5830	166.7	26	4740	12.01	0.5	0.13	14	166.7	166.7		1	1					1	14			13.8801		5.12218	3.29584	8.464	2.56572	0.405465	0.122218	2.70805	5.12218	5.12218
Qinghai Province	151.298	4867457	877381	5.94319	3990076	4012274	135.839	1081.27	0.420108	38.81	8.32	19454	3.8	5.9	-22198	586785	6501	361	28	5197	14.95	0.66		156.4	2261.9	1085.3	516.3	21	14				263	3	40			72.5953	34.5351	5.89164	3.3673	8.55603	2.76946	0.506818		5.05879	7.7244	6.99053	6.24862
Qinghai Province	33.9155	7434000	1102200	6.04226	6331800	5956800	143.174	24115	0.447602	37.41	8.63	24115	3.8	7.9	375000	788961	7326	80	28	5145	21.3	1.2		22.2	722.4	710.3	214.7							1	8			33.3474	10.0798	4.39445	3.3673	8.54597	3.10459	0.788457		3.14415	6.58396	6.56709	5.37389
Qinghai Province	16.7324	9674700	1518100	6.1813	8156600	8125700	151.908	1670.44	0.463028	36.04	8.31	29522	3.8	9.2	30900	923817	8744	99.6	26	4638	21.557	2.42996		35.821	360.7	1298.8	3297.9							1	14			60.2497	152.985	4.61115	3.29584	8.44225	3.11604	1.23255		3.60607	5.89082	7.16997	8.10134
Qinghai Province	38.3979	11880499	1864165	6.27048	10016334	8396500	175.026	1893.54	0.474695	38.17	8.24	33181	3.4	11.6	1619834	1157470	10289	515	27	5747	38.7	5		86	1486	1374	3896	3						3	38			35.5039	100.672	6.24611	3.3322	8.65661	3.68135	1.79176		4.46591	7.30452	7.22621	8.26796
Qinghai Province	120.096	12280484	2238586	6.34997	10041898	8594000	195.679	2122.06	0.484429	37.06	8.03	36875	3.3	14	1447898	1402742	12070	1150.2	28	5945	50.7344	7.75525		199	6093	1008.9	10065	16	1					3	28			19.8859	198.386	7.04856	3.3673	8.69047	3.94612	2.16965		5.29832	8.71506	6.91761	9.21692
Qinghai Province	29.1481	13474303	2516759	6.40084	10957544	9079950	214.66	2303.32	0.497427	34.05	8.49	39671	4.02	17.2	1877594	1717888	13534	772.1	36	7084	57.1565	6.23571		115.1	1666	11340.8	11262	8	6					2	25			198.417	197.038	6.65041	3.61092	8.86574	4.06314	1.97903		4.75445	7.41878	9.33625	9.32928
Qinghai Province	41.2372	15151600	2671300	6.42672	12480300	9565900	236.3	2417.05	0.503	37.29	8.55	41252	3.2	19.3447	2914400	1934472	15167	4008.9	41	8333	100.475	5.30163		81.7	4143.3	19945.9	55220.5	16	13				20.9	4	119			198.517	549.596	8.29652	3.73767	9.0281	4.61981	1.84081		4.41522	8.32949	9.90083	10.9191
Ningxia Hui Autonomous Region	10.6965	451239	177525	5.24926	273714	274994	100	227.46	0.2837	51.18	13.08	4607	4.7	3	-1280	238950	1947	56	18	8579	4.02	0.3	0.72	16	43	678	6816		1	50	15	2	121	4	149	0.537634	0.0121951	168.657	1695.52	4.04305	2.94444	9.05719	1.61343	0.262364	0.542324	2.83321	3.78419	6.52062	8.82718
Ningxia Hui Autonomous Region	14.6392	495346	188393	5.27507	306953	361510	98.7	241.49	0.286	49.74	12.32	4900	4.5	4	-54557	317990	2014	114	18	7776	4.85	0.37	1.04	43	71	791	1051	5		352	20	5	3592	7	169	0.832151	0.001365	163.093	216.701	4.74493	2.94444	8.95893	1.76644	0.314811	0.71295	3.78419	4.27667	6.67456	6.95845
Ningxia Hui Autonomous Region	26.431	608380	208244	5.31857	400136	485822	98.3052	265.57	0.3254	48.925	1.84	5376	4.6	5.3	-85686	442920	2469	1019	16	7815	5.94	0.62	1.11	85	157	951	22019	62	9	64	12	10	15407	5	181	0.289593	0.000642508	160.101	3706.9	6.92756	2.83321	8.96393	1.9373	0.482426	0.746688	4.45435	5.06259	6.85856	9.99971
Ningxia Hui Autonomous Region	369.13	935787	275745	5.44051	660042	719121	99.8781	337.44	0.3332	48.11	11.71	6039	4.4	5.3	-59079	532770	2611	3943	15	7707	6.9	0.6	1.7	281	2547	941	6550	18	4	665	233	820	10220	4	401	0.207036	0.0642281	136.377	949.275	8.27995	2.77259	8.95001	2.06686	0.470004	0.993252	5.64191	7.84306	6.84801	8.78737
Ningxia Hui Autonomous Region	185.682	1145650	264714	5.42278	880936	873375	99.2788	377.16	0.342	45.95	11.6	6647	4.4	4.4	7561	442910	2873	2411	13	6958	8.94	0.83	3.03	219	1660	925	11547	16	14	1458	10	4831	5863	8	343	0.467607	0.642164	103.468	1291.61	7.78821	2.63906	8.84779	2.29657	0.604316	1.39377	5.39363	7.41517	6.83087	9.35427
Ningxia Hui Autonomous Region	273.012	1057793	300310	5.47757	757483	739775	100.967	445.36	0.3692	47.1	11	7734	4.4	6.53226	17708	653230	3288	2542	13	7476	8.93	0.38	2.13	375	2438	1984	14072	13	5	150			231	7	306	0.0579598		222.172	1575.81	7.8411	2.63906	8.91959	2.29556	0.322084	1.14103	5.92959	7.79934	7.59337	9.55201
Ningxia Hui Autonomous Region	676.429	1230177	374677	5.57366	855500	1016161	104.702	537.16	0.406	45.97	11.18	9199	4.5	9.1	-160661	908209	3873	3514	15	10727	11.2	-4.7	2.6	547	7576	5774	13681		9		433	100	4023	11	352		0.00862143	515.536	1221.52	8.16479	2.77259	9.28061	2.50144		1.28093	6.30628	8.93287	8.66129	9.52384
Ningxia Hui Autonomous Region	329.569	1602509	477216	5.67872	1125293	1231689	106.273	606.1	0.422819	46.91	10.98	10349	4.52	9.7	-106396	966574	4469	3672.2	20	8565	15.672	0.94467	6.05348	479.7	5165	4287.7	44659.8	20	15			56	963	6	391		0.00913838	273.59	2849.66	8.20882	3.04452	9.05556	2.81373	0.665092	1.95352	6.17524	8.54985	8.36374	10.7069
Ningxia Hui Autonomous Region	232.13	1932089	613570	5.78786	1318519	1428368	108.292	725.9	0.430464	42.99	10.69	12099	4.3	14.4	-109849	1437127	5070	4353	17	4739	14.2084	1.1669	6.69814	455.02	3298.2	2552.9	78760.4	9	5	6745	1252	454	36450	2	445	0.671599	0.0114219	179.675	5543.21	8.37885	2.89037	8.46379	2.72185	0.773298	2.04098	6.12254	8.10144	7.84538	11.2742
Ningxia Hui Autonomous Region	228.271	2418545	800312	5.90326	1618233	1990131	114.14	919.11	0.440984	42.26	9.76	15142	4.28	15.8	-371898	1581515	5743	4979.8	15	6078	19.03	1.13	7.13	453.92	4344	3183.7	80345.1		10	6832	1845	595	21744	3	491	0.61131	0.0228074	167.299	4222.02	8.51335	2.77259	8.7126	2.99723	0.756122	2.09556	6.12012	8.37678	8.06611	11.2941
Ningxia Hui Autonomous Region	366.44	3246064	950090	5.97777	2295974	2437017	123.842	1203.92	0.449838	41.55	9.69	19609	4.35	18.8	-141043	1879404	7108	10424.7	17	6200	22.92	1.56	7.16	949.52	8398.8	6879.9	142624	29	12	2126	590	410	4214.6	5	1041	0.201999	0.0325051	300.17	6222.67	9.25203	2.89037	8.73247	3.17472	0.940007	2.09924	6.85701	9.03596	8.8365	11.868
Ningxia Hui Autonomous Region	196.569	4323624	1115755	6.04757	3207869	3207091	124.709	1353.31	0.4608	39.22	9.68	21777	4.4	12	778	1202479	7918	6017.5	20	6634	28.53	2.7		540.2	5608.1	7545.4	133812	43	33	930	1038.6	72.9	2254.7	7	837	0.142243	0.00927151	264.472	4690.22	8.70259	3.04452	8.80011	3.38541	1.30833		6.29379	8.63215	8.92883	11.8042
Ningxia Hui Autonomous Region	248.537	5575285	1535507	6.18625	4039778	3604100	129.822	26860	0.478673	38.68	9.04	26860	4.4	19.6	435678	1959989	8992	7652.6	16	6708	30.9	6		407.965	7679.8	6554.9	178064	18	11		12.6		7145.7	4	577			212.133	5762.58	8.94293	2.83321	8.8112	3.46261	1.94591		6.01363	8.94648	8.78812	12.0899
Ningxia Hui Autonomous Region	252.292	7059096	2199767	6.34238	4859329	4729900	138	2102.21	0.499218	35.87	8.97	33043	4.4	22.9	129429	2285746	10937	10470.1	14	5612	35.8953	7.68435		445.838	9056.1	10106.3	161546	115	17		450		4378.1	8	698			281.549	4500.49	9.25637	2.70805	8.63284	3.60808	2.16152		6.1022	9.1113	9.22101	11.9926
Ningxia Hui Autonomous Region	329.906	8643616	2639569	6.42153	6004047	5391400	150.694	2341.29	0.506955	38.88	8.93	36394	4.2	22.2	612647	2216710	12120	10560	19	7161	31.9	3.1		405	10524	11263	117828	125	12			200	6767	12	1249		0.0115667	353.072	3693.67	9.26492	2.99573	8.87654	3.49347	1.41099		6.00635	9.26151	9.32937	11.677
Ningxia Hui Autonomous Region	466.49	9224819	3083376	6.48903	6141443	5565900	163.955	2577.57	0.519878	37.59	8.62	39613	4.1	32.2	575543	3217686	13537	10814.3	19	6726	31.7726	-0.13468		472.5	14821.6	12522.1	140505	208	39		480	80	16181.6	10	1144		0.00258038	394.116	4422.19	9.28872	2.99573	8.81388	3.48959	-0.144656		6.16015	9.60391	9.43533	11.853
Ningxia Hui Autonomous Region	399.003	10004895	3398600	6.5313	6606295	6181150	183.138	2752.1	0.536254	36.07	8.57	41834	3.17	54.4	425145	5435212	15193	10210.8	24	7417	37.41			638.3	14926.7	14269.5	179031	69	124		465		17492.1	8	1033			381.436	4785.65	9.2313	3.21888	8.91166	3.64832			6.46037	9.61097	9.56595	12.0953
Ningxia Hui Autonomous Region	255.791	11384900	3734500	6.57223	7650400	6796400	206.093	2911.77	0.5523	37.85	8.04	43805	4	37.3926	854000	3739255	17210	20526.6	31	11270	111.847	3.21741		804.8	28609.5	22276.9	454659	64	155				15972.8	11	1635			199.173	4065.01	9.92953	3.46574	9.32999	4.72603	1.43922		6.69184	10.2615	10.0114	13.0273
Xinjiang Uygur Autonomous Region		1459933	653928	5.81553	806005	801176	100.2	1116.67	0.3528	53.97	12.81	6174	3.9	16.9	4829	1524830	2745	8	37	5778	4.42	-0.06	0.73			8	34						86	1	7			1.80995	7.69231	2.19722	3.63759	8.66199	1.6901	-0.0618754	0.548121			2.19722	3.55535
Xinjiang Uygur Autonomous Region		1662788	713110	5.85316	949678	957689	97.5948	1168.55	0.3525	46.64	11.8	6443	3.7	19.9	-8011	1765350	2936	73	35	5482	5.49	0.26	0.59			39	2318	1			16		23	1	6			7.10383	422.222	4.30407	3.58352	8.60941	1.87026	0.231112	0.463734			3.68888	7.74889
Xinjiang Uygur Autonomous Region		1909529	790724	5.89803	1118805	1193473	97.0092	1364.36	0.3382	46.08	2.34	7372	3.8	25.9	-74668	2264040	2650		31	5122	4.74	0.06	0.44			105				60	10	40	85	1				22.1519			3.46574	8.5415	1.74746	0.0582689	0.364643			4.66344
Xinjiang Uygur Autonomous Region	12.035	2633232	950933	5.97815	1682299	1890712	100.89	1491.6	0.3375	45.52	11.13	7945	3.7	17.7	-208413	1771480	2882	58	32	4098	4.57	0.15	0.37	5	55	153	6329		1			65	51	2	19		0.613208	33.4792	1384.9	4.07754	3.49651	8.3185	1.7174	0.139762	0.314811	1.79176	4.02535	5.03695	8.75306
Xinjiang Uygur Autonomous Region		3611729	1164724	6.06622	2447005	2179455	100.284	1612.65	0.3384	44.73	10.9	8457	3.7	26.9	267550	2691700	3150	4	26	3574	4	0.14	0.05			95		3	3	50	15	60	11667	1	6			23.75		1.60944	3.29584	8.18172	1.60944	0.131028	0.0487902			4.56435
Xinjiang Uygur Autonomous Region	10.158	3684676	1282218	6.10796	2402458	2377799	100.685	1886.35	0.3439	43.17	10.8	9828	3.5	47.7198	24659	4769860	3171	69	20	3279	4.43	0.38	0.19	4	45								4507	1	9					4.2485	3.04452	8.0956	1.69194	0.322084	0.173953	1.60944	3.82864
Xinjiang Uygur Autonomous Region		4210446	1557040	6.1923	2653406	2861047	103.404	2209.09	0.3516	39.53	10.91	11337	3.5	56.3	-207641	5634517	3445	717	19	4815	9.3	1.3	0.7			1600	19776	5	9	174			5906	2	39			172.043	2126.45	6.57647	2.99573	8.4797	2.33214	0.832909	0.530628			7.37838	9.89227
Xinjiang Uygur Autonomous Region	36.2191	5190179	1557040	6.1923	3633139	3435103	104.128	2604.19	0.371642	42.9	11.38	13108	3.92	79.4	198036	7940487	3814	380	26	4870	10.4917	1.12182	0.38971	25.38	380	1407	37200.4	15	3			15	6281	1	23		0.00225191	134.106	3545.69	5.9428	3.29584	8.49105	2.44163	0.752274	0.329095	3.27261	5.9428	7.24993	10.5241
Xinjiang Uygur Autonomous Region		6784723	2194628	6.34136	4590095	4701431	105.481	3045.26	0.379512	41.17	10.76	15000	3.9	91	-111336	9103268	4151	1991	29	4707	13.3492	0.97652	1.10536			964	54840	6	4				988.7	2	92			72.2142	4108.12	7.59689	3.4012	8.45702	2.66369	0.681338	0.744486			6.87213	10.9122
Xinjiang Uygur Autonomous Region		7951540	2858600	6.45615	5092940	5515417	111.283	3523.16	0.391408	39.38	11.78	16999	3.88	137.2	-422477	13715828	4831	1186	30	5078	18.87	2.27	3.49			2253.8	50100	10	3		494.6		7904.7	1	87			119.438	2655.01	7.07918	3.43399	8.53287	2.98921	1.18479	1.50185			7.72082	10.8218
Xinjiang Uygur Autonomous Region	4.92152	10593638	3610616	6.55758	6983022	6855475	120.297	4183.21	0.396527	39.12	11.17	19797	3.7	222.2	127547	22217360	5521	4298	30	5661	17.84	2.53	2.22	4.8	87.8	1286.6	16888.7	14	3				9086	1	92			72.1188	946.676	8.36614	3.43399	8.64153	2.93598	1.2613	1.16938	1.75786	4.48639	7.16054	9.73446
Xinjiang Uygur Autonomous Region	119.502	13469125	3887848	6.58971	9581277	9277383	121.139	4277.05	0.398333	38.63	10.56	19942	3.8	139.5	303894	13947831	5945	7655.3	31	6463	19.08	2.93		66	2280.1	8115.9	19594.5	53	64				8127	7	159			425.362	1026.97	8.94328	3.46574	8.774	2.99972	1.36864		4.20469	7.73241	9.0017	9.88306
Xinjiang Uygur Autonomous Region	145.153	10989100	5005800	6.69947	5983300	11254200	126.348	25034	0.430206	36.91	10.56	25034	3.2	171.3	-5270900	17130110	7400	7857.3	34	7076	25.5	4.2		113.7	3701.4	7991.8	30637.5	15	9				427	2	60			313.404	1201.47	8.96933	3.55535	8.8646	3.27714	1.64866		4.74232	8.21674	8.9863	10.33
Xinjiang Uygur Autonomous Region	533.299	22844900	7204300	6.85759	15640600	15021300	133.802	6610.05	0.435491	36.15	10.57	30087	3.2	228.2	619300	22819672	8895	96.9	23	7464	31.1405	4.44347		490.475	16607.2	19074.5	94443	28	23	4.5			3621	3	48	0.000270893		612.53	3032.8	4.58395	3.17805	8.91798	3.47012	1.69442		6.19741	9.71765	9.85616	11.4558
Xinjiang Uygur Autonomous Region	130.769	27200673	9089655	6.95855	18111018	17197800	155.025	7505.31	0.439767	37.53	10.84	33796	3.4	251.7	913218	25170060	10675	1193	25	3843	16.9	2.7		66	2210	3257	2253	4	12				9757	5	76			192.722	133.314	7.08506	3.2581	8.25427	2.8848	1.30833		4.20469	7.7012	8.08887	7.72046
Xinjiang Uygur Autonomous Region	166.758	30671200	11284900	7.0525	19386300	18521100	160.76	8443.84	0.444788	37.36	10.92	37553	3.4	275.6	865200	27561391	11401	2895.5	28	4377	20.6755	1.89087		103.3	3447.8	6398.8	22573.2	56	19			187.4	5409.8	8	215		0.021157	309.488	1091.79	7.97126	3.3673	8.38435	3.07618	1.06156		4.64727	8.14578	8.76402	10.0246
Xinjiang Uygur Autonomous Region	174.556	33177900	12823400	7.108	20354500	21404300	172.014	9273.46	0.460836	38.89	11.47	40648	2.47	276.7	-1049800	27672315	12435	3473.1	34	6933	26.8786	0.73448		140.4	4691.8	8657.9	18901.1	52	61	36.6	50	150	3831	13	283	0.00774046	0.0175998	322.112	703.204	8.15309	3.55535	8.84419	3.32786	0.550708		4.95159	8.45378	9.06634	9.84703
Xinjiang Uygur Autonomous Region	173.107	38048700	13308500	7.12413	24740200	24287500	186.513	9324.8	0.4723	40.74	11.08	40036	2.9	196.694	452700	19669397	13684	5028.9	42	11091	71.7221	6.97989		395	12415.6	8852.5	254031	157	114		500	50	4473	14	616		0.00296058	123.428	3541.88	8.52316	3.7612	9.31398	4.28665	2.07692		5.98141	9.42679	9.08857	12.4452
[truncated: 44 more columns]
